# Supplementary material for: The genetics of a “femaleness/maleness” score in cardiometabolic traits in the UK biobank
Source: Sci Rep. 2023 Jun 5;13:9109. doi: 10.1038/s41598-023-36132-1 (PMC10241870; doi:10.1038/s41598-023-36132-1)
Supplement: Supplementary file 1 — Supplementary Information 1. [file 41598_2023_36132_MOESM1_ESM.xlsx]

## Sheet: Table of contents
Title	The Genetics of a “Femaleness/Maleness” Score in Cardiometabolic Traits in the UK Biobank
Authors	Daniel E. Vosberg, Ph.D., Zdenka Pausova, M.D., *Tomáš Paus, M.D./Ph.D.
Table	Description
S1A	Female sex-scores Ind. Sig. SNPs
S1B	Male sex-scores Ind. Sig. SNPs
S1C	Female sum-scores Ind. Sig. SNPs
S1D	Male sum-scores Ind. Sig. SNPs
S2A	Female sex-scores genes
S2B	Male sex-scores genes
S2C	Female sum-scores genes
S2D	Male sum-scores genes
S3A	GENE2FUNC Female sex-scores
S3B	GENE2FUNC Male sex-scores
S3C	GENE2FUNC Female sum-scores
S3D	GENE2FUNC Male sum-scores
S4A	Female-dominant SNPs sex-scores
S4B	Male-dominant SNPs sex-scores
S4C	Female-dominant SNPs sum-scores
S4D	Male-dominant SNPs sum-scores
S5	Dominant genes
S6	GWAS summary statistics for sex-biased and cardiometabolic disorders

## Sheet: 1A. f_sex-scores_IndSigSNPs
No	GenomicLocus	uniqID	rsID	chr	pos	p	nSNPs	nGWASSNPs
1	1	1:17331676:A:G	rs3738814	1	17331676	2.37001e-09	24	24
2	2	1:26933591:A:AC	1:26933591_AC_A	1	26933591	4.72159e-08	5	5
3	2	1:27021913:C:G	rs114165349	1	27021913	2.75914e-13	6	6
4	2	1:27221963:C:T	rs12749822	1	27221963	1.64432e-12	63	60
5	2	1:27229369:A:G	rs34946857	1	27229369	2.56945e-19	200	194
6	2	1:27261149:A:G	rs12727590	1	27261149	3.115e-09	1	1
7	2	1:27262545:C:T	rs182050989	1	27262545	2.95604e-12	4	4
8	3	1:32737987:C:T	rs183718514	1	32737987	1.98881e-08	3	2
9	3	1:32748063:A:G	rs148981711	1	32748063	1.34648e-08	6	5
10	4	1:38386727:A:G	rs28470722	1	38386727	9.80908e-09	20	20
11	4	1:38455891:C:G	rs4360494	1	38455891	6.91426e-09	47	44
12	5	1:39550621:C:T	rs7546735	1	39550621	6.52206e-09	1	1
13	5	1:39573219:A:C	rs7555014	1	39573219	1.90473e-10	2	2
14	5	1:39628880:A:G	rs143026914	1	39628880	2.99555e-12	4	4
15	5	1:39682350:C:CT	rs3078383	1	39682350	2.52484e-13	215	207
16	5	1:39700176:C:T	rs113954314	1	39700176	5.64386e-12	77	76
17	5	1:39742825:G:GAA	1:39742825_GAA_G	1	39742825	1.60522e-11	127	124
18	5	1:39797055:A:G	rs16826069	1	39797055	2.44036e-17	172	162
19	5	1:39953467:A:G	rs61779328	1	39953467	1.91204e-15	68	66
20	5	1:39957301:A:G	rs7555699	1	39957301	1.68689e-16	115	114
21	5	1:39983274:C:T	rs1180322	1	39983274	1.36503e-10	41	37
22	5	1:40000354:C:T	rs12141058	1	40000354	2.02555e-09	17	17
23	5	1:40023047:A:T	rs72637908	1	40023047	8.98552e-21	64	64
24	5	1:40033905:A:G	rs58302493	1	40033905	3.35011e-13	25	23
25	5	1:40059778:A:G	rs2746056	1	40059778	1.48714e-14	51	49
26	5	1:40069939:A:G	rs3916164	1	40069939	1.21186e-13	47	47
27	6	1:41367198:A:T	rs1576101	1	41367198	1.23179e-08	10	10
28	6	1:41377143:A:T	rs11209155	1	41377143	1.28176e-08	3	3
29	6	1:41445123:A:G	rs12729920	1	41445123	1.64341e-10	16	13
30	6	1:41454425:A:G	rs6675122	1	41454425	3.8895e-12	1	1
31	6	1:41486245:C:T	rs1138293	1	41486245	1.50994e-09	1	1
32	6	1:41493111:A:G	rs3157	1	41493111	1.30585e-12	60	56
33	6	1:41544279:G:T	rs2885697	1	41544279	5.85642e-14	56	55
34	6	1:41573436:C:T	rs3737775	1	41573436	1.01935e-10	57	55
35	6	1:41592998:A:G	rs213759	1	41592998	1.45419e-09	4	4
36	6	1:41694874:C:CA	rs574190832	1	41694874	4.42233e-12	1	1
37	6	1:41721677:A:T	rs3899207	1	41721677	1.36269e-13	127	122
38	6	1:41742155:A:G	rs57707706	1	41742155	1.77146e-17	118	116
39	6	1:41755556:G:T	rs11209799	1	41755556	1.13599e-08	6	6
40	7	1:42380807:C:CA	1:42380807_CA_C	1	42380807	3.7629e-08	26	25
41	8	1:62570321:A:G	rs1013293	1	62570321	1.6629e-08	35	30
42	8	1:62579891:G:T	rs12140153	1	62579891	4.28158e-08	1	1
43	9	1:78444764:C:CGGCCG	rs140681455	1	78444764	3.58659e-08	4	3
44	10	1:118864616:A:G	rs7534091	1	118864616	9.60255e-12	52	49
45	11	1:149906413:C:T	rs11205303	1	149906413	1.10107e-22	4	2
46	11	1:150512792:A:C	rs138309741	1	150512792	3.67784e-08	11	11
47	11	1:150555028:C:T	rs76098726	1	150555028	1.58311e-09	7	7
48	11	1:150897800:A:G	rs72704686	1	150897800	6.55113e-09	10	8
49	12	1:172098794:A:G	rs60077625	1	172098794	9.3263e-10	26	25
50	12	1:172133448:G:T	rs615091	1	172133448	7.85457e-09	69	61
51	12	1:172155522:G:GT	rs555684156	1	172155522	2.22843e-09	42	34
52	12	1:172292355:C:CTCA	rs79240969	1	172292355	5.99549e-15	131	125
53	13	1:177864136:A:T	rs1336780	1	177864136	2.9104e-10	20	20
54	13	1:177882786:C:T	rs585944	1	177882786	3.37679e-16	24	24
55	13	1:177885238:C:T	rs617763	1	177885238	1.41817e-12	30	30
56	13	1:177890130:C:CT	1:177890130_CT_C	1	177890130	1.93582e-11	1	1
57	13	1:177922471:A:C	rs1336783	1	177922471	2.12808e-08	5	5
58	13	1:177940209:C:T	rs10798588	1	177940209	4.43797e-08	42	40
59	14	1:183983718:A:G	rs12133150	1	183983718	2.65816e-13	9	9
60	14	1:183989017:A:G	rs60057466	1	183989017	5.42569e-19	24	22
61	14	1:183990746:A:G	rs10911494	1	183990746	7.30856e-10	1	1
62	14	1:184020945:A:G	rs2274432	1	184020945	7.51174e-23	40	40
63	14	1:184038143:A:C	rs6675689	1	184038143	7.15197e-11	12	12
64	14	1:184051573:A:C	rs1327144	1	184051573	4.75922e-14	21	19
65	14	1:184096868:G:GTC	rs113143270	1	184096868	3.46796e-16	37	33
66	14	1:184140439:C:T	rs67913556	1	184140439	1.95129e-12	10	9
67	14	1:184154678:C:G	rs3856128	1	184154678	7.13665e-09	16	15
68	14	1:184182110:C:T	rs997343	1	184182110	9.10004e-10	73	71
69	14	1:184218684:C:T	rs1006198	1	184218684	6.14552e-09	100	94
70	15	1:205722958:C:T	rs11240565	1	205722958	2.5005e-11	15	13
71	16	1:218622319:A:G	rs1473527	1	218622319	1.68424e-10	52	52
72	16	1:218622949:C:T	rs79112217	1	218622949	1.37321e-10	1	1
73	17	1:220970028:A:G	rs2642438	1	220970028	2.40754e-08	7	7
74	18	1:227918125:A:AT	1:227918125_AT_A	1	227918125	3.84149e-08	75	67
75	18	1:227955276:A:G	rs11580196	1	227955276	6.85815e-09	123	115
76	19	1:230280259:C:G	rs11122400	1	230280259	1.53919e-13	6	4
77	19	1:230280696:C:T	rs115047514	1	230280696	1.91793e-10	3	3
78	19	1:230292499:C:T	rs1555289	1	230292499	9.00853e-16	50	49
79	19	1:230297778:A:T	rs2281718	1	230297778	9.2482e-30	30	28
80	19	1:230299222:C:T	rs4846917	1	230299222	3.73424e-28	79	76
81	19	1:230310568:C:T	rs627108	1	230310568	8.37069e-17	13	11
82	19	1:230317940:T:TG	1:230317940_TG_T	1	230317940	1.06225e-14	37	34
83	19	1:230324364:C:T	rs612577	1	230324364	6.52029e-17	50	47
84	20	2:417167:C:T	rs62106258	2	417167	4.75683e-10	4	4
85	20	2:430975:C:T	rs77165542	2	430975	2.04796e-08	4	4
86	20	2:633053:A:AC	rs143684747	2	633053	2.87525e-15	236	229
87	21	2:21105335:A:G	rs4503953	2	21105335	2.43287e-10	7	5
88	21	2:21111024:A:C	rs567610626	2	21111024	1.06921e-08	9	8
89	21	2:21136564:C:T	rs12710750	2	21136564	3.90244e-10	14	13
90	21	2:21142994:C:T	rs4296389	2	21142994	6.1868e-14	7	7
91	21	2:21237544:A:G	rs673548	2	21237544	2.64133e-16	20	20
92	22	2:23888471:C:T	rs6733007	2	23888471	2.60786e-08	9	9
93	22	2:23912401:C:T	rs2551347	2	23912401	2.04563e-09	17	17
94	22	2:23921141:A:AGAGT	rs56148710	2	23921141	4.88449e-09	65	63
95	22	2:24054647:C:T	rs35832626	2	24054647	2.80162e-11	96	92
96	23	2:25052948:C:CTGTT	rs374976928	2	25052948	2.08985e-11	78	76
97	23	2:25185089:T:TG	rs201616364	2	25185089	9.60018e-10	17	16
98	23	2:25241386:G:T	rs188315257	2	25241386	3.08617e-16	47	44
99	23	2:25348546:A:G	rs11693908	2	25348546	7.54915e-14	1	1
100	23	2:25373365:C:T	rs45516700	2	25373365	1.3933e-11	4	4
101	23	2:25377176:C:T	rs2164808	2	25377176	3.2745e-08	4	4
102	23	2:25385485:C:T	rs6545975	2	25385485	1.81189e-08	1	1
103	23	2:25457708:A:T	rs11695471	2	25457708	1.2471e-22	29	27
104	23	2:25482883:C:T	rs7594432	2	25482883	9.45714e-18	9	9
105	23	2:25556089:C:CT	rs745567289	2	25556089	6.57207e-09	12	12
106	23	2:25584162:A:G	rs71439172	2	25584162	5.21876e-12	2	2
107	24	2:25923407:G:T	rs11676342	2	25923407	4.50413e-08	29	26
108	24	2:25975840:A:AT	rs200703952	2	25975840	6.06253e-09	133	125
109	24	2:26078704:C:CA	2:26078704_CA_C	2	26078704	4.6665e-08	185	172
110	25	2:33346798:A:T	rs743236	2	33346798	9.89593e-09	1	1
111	25	2:33350586:A:G	rs75550549	2	33350586	1.34399e-10	5	5
112	25	2:33360338:A:G	rs1545552	2	33360338	4.37893e-16	5	5
113	25	2:33455713:C:T	rs137929087	2	33455713	2.96425e-08	52	52
114	25	2:33490025:C:CAGTCTG	2:33490025_CAGTCTG_C	2	33490025	2.78852e-11	29	29
115	26	2:36763362:A:G	rs848517	2	36763362	2.95793e-08	111	109
116	26	2:36810473:G:T	rs11691767	2	36810473	2.45782e-11	107	98
117	26	2:36830606:C:T	rs13010413	2	36830606	3.49394e-09	41	38
118	27	2:55308037:A:C	rs2920891	2	55308037	3.26685e-09	9	8
119	28	2:55976053:C:T	rs11125595	2	55976053	1.88215e-08	12	7
120	28	2:55987068:A:G	rs6755214	2	55987068	2.37228e-11	1	1
121	28	2:55991509:A:G	rs1864457	2	55991509	1.36807e-18	41	39
122	28	2:56010558:G:T	rs11684367	2	56010558	6.89915e-11	1	1
123	28	2:56011107:C:T	rs7574127	2	56011107	7.65675e-17	83	79
124	28	2:56045915:A:G	rs9753383	2	56045915	1.06666e-10	46	42
125	28	2:56048944:A:G	rs75439645	2	56048944	1.11086e-10	22	19
126	28	2:56076480:C:G	rs72807749	2	56076480	2.01558e-09	7	7
127	28	2:56095104:G:T	rs11125608	2	56095104	1.39062e-08	44	43
128	28	2:56095994:C:G	rs17278665	2	56095994	2.6303e-12	7	7
129	28	2:56106928:C:T	rs59985551	2	56106928	4.06869e-25	65	57
130	28	2:56121568:T:TG	rs779074208	2	56121568	1.12337e-09	11	11
131	28	2:56128526:A:G	rs3791663	2	56128526	3.21349e-12	6	6
132	28	2:56129870:A:C	rs3791661	2	56129870	1.14345e-08	9	9
133	28	2:56131118:A:AG	rs144219811	2	56131118	8.09405e-10	8	8
134	28	2:56199062:C:T	rs6733889	2	56199062	3.0615e-12	43	43
135	29	2:58935282:G:T	rs4671328	2	58935282	1.04417e-08	5	5
136	30	2:59291172:G:T	rs6711568	2	59291172	1.45176e-08	20	19
137	30	2:59312675:C:T	rs4671331	2	59312675	1.04883e-08	29	29
138	31	2:121614544:A:G	rs13025031	2	121614544	1.82837e-08	9	9
139	32	2:165513065:C:CA	2:165513065_CA_C	2	165513065	5.61613e-10	32	31
140	32	2:165551201:C:T	rs7607980	2	165551201	8.30378e-09	13	13
141	33	2:169697962:A:T	rs28675349	2	169697962	4.12688e-10	7	4
142	33	2:169703974:A:G	rs11676084	2	169703974	1.07699e-11	3	3
143	33	2:169717541:C:T	rs2632372	2	169717541	2.44206e-08	13	12
144	33	2:169744551:A:G	rs62176784	2	169744551	1.21554e-12	8	8
145	34	2:171631258:G:T	rs4668314	2	171631258	7.08078e-10	116	113
146	35	2:172415897:A:G	rs72885915	2	172415897	7.12301e-10	27	25
147	35	2:172431981:A:G	rs2176149	2	172431981	2.02138e-09	5	5
148	36	2:208473142:A:AT	2:208473142_AT_A	2	208473142	2.97446e-08	116	114
149	37	2:218285112:C:G	rs1382434	2	218285112	4.74891e-10	74	66
150	38	2:219282320:A:G	rs7572745	2	219282320	3.59734e-10	5	4
151	38	2:219311515:C:T	rs7568926	2	219311515	2.11991e-11	494	473
152	38	2:219523264:C:CA	rs574313984	2	219523264	1.40615e-08	151	143
153	39	2:227020653:A:G	rs7578326	2	227020653	3.64397e-10	73	69
154	39	2:227098387:A:G	rs1515114	2	227098387	3.53963e-08	19	16
155	39	2:227164027:G:GA	2:227164027_GA_G	2	227164027	1.31438e-12	126	116
156	39	2:227185749:C:T	rs10804330	2	227185749	7.75496e-12	7	6
157	39	2:227207133:C:T	rs112988999	2	227207133	3.85731e-08	2	2
158	39	2:227326633:A:T	rs116376456	2	227326633	6.83875e-13	4	3
159	40	2:232372132:A:C	rs6711303	2	232372132	1.31207e-08	45	43
160	41	2:232797966:C:T	rs2580816	2	232797966	4.68516e-09	6	6
161	41	2:232916347:A:C	rs3100618	2	232916347	1.65894e-08	70	65
162	41	2:232965541:A:G	rs3100589	2	232965541	2.92646e-08	78	70
163	41	2:233024408:C:T	rs59526832	2	233024408	2.35701e-09	56	55
164	41	2:233094868:C:T	rs78198962	2	233094868	1.68424e-09	6	6
165	42	2:241729878:G:T	rs9288741	2	241729878	3.80599e-08	51	48
166	43	2:242395674:A:G	rs4675812	2	242395674	4.41153e-10	6	6
167	44	3:30078357:C:T	rs7624087	3	30078357	3.25852e-11	39	38
168	45	3:36953424:A:T	rs9867455	3	36953424	4.44999e-08	13	12
169	45	3:36954361:A:ACTTTTTT	rs755703188	3	36954361	2.33594e-08	17	17
170	45	3:36995986:T:TA	rs752495679	3	36995986	4.95948e-10	316	294
171	46	3:41284725:G:GA	rs796562141	3	41284725	4.6716e-09	81	76
172	47	3:47453216:A:G	rs11707038	3	47453216	1.26717e-09	32	30
173	48	3:49312248:C:T	rs143756010	3	49312248	2.94944e-11	21	21
174	48	3:49910657:G:T	rs1317571	3	49910657	7.99974e-09	7	6
175	48	3:49971514:A:C	rs7613875	3	49971514	9.50636e-12	222	196
176	48	3:50208406:C:G	rs3774750	3	50208406	2.747e-08	122	117
177	48	3:50428885:C:T	rs148115848	3	50428885	1.60025e-08	16	16
178	48	3:50545833:C:T	rs4533647	3	50545833	1.52411e-09	911	888
179	48	3:51180779:C:T	rs4289378	3	51180779	8.79004e-09	128	127
180	48	3:51614203:A:C	rs74330453	3	51614203	4.60247e-12	16	16
181	49	3:56588311:G:T	rs73079883	3	56588311	4.73309e-08	114	108
182	49	3:56686329:C:T	rs6762851	3	56686329	1.34707e-10	93	87
183	50	3:61544965:G:T	rs56358876	3	61544965	1.92489e-08	10	10
184	51	3:141033481:A:G	rs9871963	3	141033481	6.81946e-32	14	13
185	51	3:141054579:C:T	rs2871887	3	141054579	2.1593e-26	20	18
186	51	3:141062962:A:G	rs116629994	3	141062962	3.24885e-09	1	1
187	51	3:141063716:G:T	rs4536797	3	141063716	1.33781e-23	12	12
188	51	3:141091595:A:T	rs13098180	3	141091595	2.06818e-43	20	20
189	51	3:141106955:A:T	rs73872710	3	141106955	4.91604e-09	6	6
190	51	3:141114293:A:G	rs6807935	3	141114293	9.1614e-37	30	26
191	51	3:141118028:A:G	rs13068733	3	141118028	1.10084e-53	32	30
192	51	3:141141904:C:T	rs79474768	3	141141904	5.84221e-09	41	41
193	51	3:141158614:A:G	rs7636914	3	141158614	4.97962e-29	81	78
194	51	3:141196260:C:T	rs7632308	3	141196260	1.75035e-25	123	118
195	51	3:141218057:C:T	rs10513140	3	141218057	1.20172e-15	5	3
196	52	3:171938723:A:T	rs115584540	3	171938723	3.49699e-09	45	43
197	52	3:171969077:C:G	rs7652177	3	171969077	2.34069e-15	24	21
198	52	3:171974912:G:T	rs4894532	3	171974912	2.70254e-08	3	2
199	52	3:172126421:A:G	rs6773621	3	172126421	2.13512e-08	15	15
200	52	3:172150836:G:T	rs4894419	3	172150836	4.93098e-08	15	15
201	52	3:172168507:A:T	rs519384	3	172168507	5.43117e-10	34	34
202	53	3:185490184:A:G	rs73175572	3	185490184	7.93073e-10	2	2
203	53	3:185541213:G:T	rs11717959	3	185541213	3.07774e-08	7	7
204	54	3:187443314:A:G	rs61732778	3	187443314	1.09335e-08	9	9
205	55	4:1341553:A:G	rs111391498	4	1341553	1.50761e-09	19	17
206	56	4:17853901:C:CTT	rs765841175	4	17853901	1.66328e-08	182	174
207	56	4:17952037:C:T	rs17460323	4	17952037	5.58567e-12	9	9
208	56	4:17956213:T:TG	4:17956213_TG_T	4	17956213	1.62111e-16	40	39
209	56	4:17997066:A:G	rs6824748	4	17997066	1.60714e-12	261	250
210	57	4:26025642:A:G	rs1567651	4	26025642	4.21476e-09	6	6
211	57	4:26081817:G:T	rs73243890	4	26081817	1.6624e-09	26	26
212	58	4:48773794:C:CATG	rs58682247	4	48773794	2.51422e-11	221	210
213	58	4:48924639:A:C	rs28798226	4	48924639	6.16801e-11	18	18
214	58	4:48937377:A:C	rs2605254	4	48937377	5.45027e-11	104	103
215	58	4:48977072:A:C	rs2572359	4	48977072	2.52683e-09	39	35
216	58	4:48990885:G:T	rs3761728	4	48990885	1.44086e-14	64	35
217	58	4:48995616:A:G	rs4695416	4	48995616	8.48614e-15	318	141
218	58	4:49054680:G:T	rs2605232	4	49054680	1.80237e-11	14	7
219	59	4:52735484:A:G	rs6820424	4	52735484	3.35186e-12	226	196
220	59	4:52922726:C:CT	rs35507109	4	52922726	5.98974e-12	26	26
221	59	4:52932979:C:T	rs3113510	4	52932979	1.91538e-14	219	204
222	59	4:52969950:T:TA	4:52969950_TA_T	4	52969950	1.87285e-10	100	95
223	60	4:57823476:C:T	rs17081935	4	57823476	4.92667e-10	49	48
224	61	4:67894906:A:G	rs11736356	4	67894906	1.21751e-09	135	134
225	62	4:73434535:C:CA	rs751683328	4	73434535	3.5786e-09	10	10
226	62	4:73442681:A:G	rs6844500	4	73442681	3.74732e-11	126	107
227	63	4:82172449:C:T	rs1662835	4	82172449	1.35719e-12	128	125
228	63	4:82284314:C:T	rs7656390	4	82284314	1.30825e-09	152	149
229	63	4:82287356:C:T	rs2041461	4	82287356	1.55597e-08	143	139
230	64	4:103198082:A:G	rs13135092	4	103198082	3.00466e-08	6	6
231	65	4:106042692:C:T	rs1859161	4	106042692	1.55399e-08	7	7
232	65	4:106050965:G:GC	rs5860793	4	106050965	3.5693e-11	38	37
233	65	4:106106353:A:C	rs10010325	4	106106353	2.1882e-15	11	11
234	65	4:106200635:A:G	rs143847362	4	106200635	5.15834e-09	2	2
235	65	4:106217349:A:G	rs2647239	4	106217349	1.18124e-10	82	77
236	66	4:122695685:C:T	rs11734075	4	122695685	4.43154e-12	100	97
237	66	4:122713863:A:C	rs6821305	4	122713863	4.65358e-09	87	87
238	67	4:145278755:A:G	rs1505772	4	145278755	9.50254e-10	1	1
239	67	4:145537246:C:T	rs12711419	4	145537246	7.05921e-09	13	12
240	67	4:145547185:A:G	rs72733520	4	145547185	4.09086e-12	1	1
241	67	4:145566848:C:T	rs13125694	4	145566848	1.76777e-17	60	58
242	67	4:145574844:A:G	rs1812175	4	145574844	1.4251e-29	9	9
243	67	4:145614984:A:G	rs13131837	4	145614984	3.95132e-14	73	71
244	67	4:145654896:C:T	rs11733546	4	145654896	1.06284e-10	1	1
245	67	4:145659064:C:T	rs11727676	4	145659064	3.41495e-10	2	2
246	67	4:145762728:A:G	rs139007769	4	145762728	1.44782e-19	16	16
247	67	4:145822014:G:T	rs11100870	4	145822014	1.14476e-12	46	46
248	67	4:145858473:A:G	rs813139	4	145858473	2.50931e-09	26	25
249	67	4:145986745:G:T	rs79953717	4	145986745	2.29764e-09	2	2
250	67	4:146045768:C:T	rs34835465	4	146045768	3.58716e-10	10	10
251	67	4:146164089:G:T	rs12504656	4	146164089	2.3114e-09	44	44
252	67	4:146174478:A:G	rs4835000	4	146174478	6.30522e-09	1	1
253	68	5:32772043:A:G	rs3811958	5	32772043	3.69194e-11	23	23
254	68	5:32999573:A:C	rs10941036	5	32999573	4.54058e-08	39	36
255	69	5:54885540:C:T	rs10755234	5	54885540	1.2227e-11	497	485
256	69	5:54950840:A:T	rs61522918	5	54950840	1.14584e-09	465	448
257	69	5:55022038:C:T	rs3846512	5	55022038	5.8677e-09	428	418
258	70	5:55860907:G:GC	5:55860907_GC_G	5	55860907	1.147e-09	18	18
259	71	5:67585723:A:C	rs28365970	5	67585723	4.5278e-10	28	28
260	71	5:67596088:A:G	rs3756668	5	67596088	1.42682e-11	11	11
261	72	5:74298946:A:G	rs6453106	5	74298946	1.52521e-10	10	10
262	72	5:74340327:A:C	rs7714420	5	74340327	3.63577e-09	2	2
263	72	5:74344492:A:G	rs73125247	5	74344492	8.11956e-13	12	10
264	72	5:74574324:A:C	rs4704202	5	74574324	3.57667e-10	77	72
265	72	5:74640967:C:CT	rs199699609	5	74640967	1.05604e-11	89	88
266	72	5:74673707:A:G	rs13356670	5	74673707	3.04321e-16	55	54
267	72	5:74692776:A:G	rs6453133	5	74692776	2.0245e-16	105	104
268	72	5:74786332:A:T	rs10462518	5	74786332	5.34563e-09	98	95
269	72	5:74934009:A:T	rs34341	5	74934009	3.82301e-18	71	71
270	72	5:74945108:C:G	rs34350	5	74945108	1.39817e-15	22	22
271	72	5:74975429:A:G	rs1862220	5	74975429	4.7366e-08	135	133
272	72	5:74988369:A:G	rs888789	5	74988369	2.20049e-12	10	8
273	72	5:75002387:G:GTTTT	5:75002387_GTTTT_G	5	75002387	7.62497e-12	130	122
274	72	5:75003678:C:T	rs2307111	5	75003678	7.42988e-25	42	38
275	72	5:75008193:C:T	rs2047059	5	75008193	1.75947e-12	86	83
276	72	5:75038426:C:T	rs60493905	5	75038426	1.65736e-10	8	8
277	72	5:75042913:A:G	rs258496	5	75042913	3.69698e-11	53	52
278	72	5:75143624:A:C	rs10056543	5	75143624	9.15178e-09	48	48
279	73	5:88416354:C:T	rs9293511	5	88416354	2.49681e-09	141	129
280	74	5:112121958:G:GT	rs149405312	5	112121958	4.4277e-09	5	5
281	74	5:112162299:A:C	rs2546109	5	112162299	6.8982e-10	50	47
282	75	5:122757718:C:T	rs11953651	5	122757718	1.20023e-10	113	107
283	76	5:123989617:C:T	rs7717604	5	123989617	3.15093e-09	17	15
284	77	5:130833946:C:T	rs31251	5	130833946	1.12633e-09	21	17
285	77	5:131447104:A:G	rs247008	5	131447104	1.8417e-10	1	1
286	77	5:131562900:C:T	rs72793280	5	131562900	6.21878e-10	136	131
287	77	5:131563571:C:G	rs157577	5	131563571	1.71565e-10	1	1
288	77	5:131725329:A:T	rs11748193	5	131725329	4.87651e-08	59	59
289	78	5:134361020:A:G	rs31210	5	134361020	6.14479e-09	37	37
290	79	5:138972550:A:AT	5:138972550_AT_A	5	138972550	4.31474e-11	40	34
291	79	5:139037130:A:G	rs28421137	5	139037130	1.03938e-09	40	39
292	79	5:139073143:C:T	rs356429	5	139073143	1.70703e-08	50	47
293	79	5:139086651:A:T	rs2133561	5	139086651	2.48523e-10	20	19
294	80	5:142636790:C:T	rs853175	5	142636790	4.46794e-08	23	20
295	81	5:168256683:A:AG	rs753850502	5	168256683	4.95977e-09	28	27
296	82	5:170864021:G:T	rs4073717	5	170864021	2.67977e-13	13	12
297	82	5:170864239:A:G	rs4073716	5	170864239	2.41122e-09	9	9
298	82	5:170869582:C:T	rs10077440	5	170869582	3.05777e-10	4	4
299	82	5:170874138:C:T	rs62383994	5	170874138	2.44599e-09	3	3
300	82	5:170877246:G:T	rs72829781	5	170877246	1.72363e-09	10	9
301	83	5:171275948:A:ATTT	rs111748972	5	171275948	1.53976e-09	5	2
302	83	5:171285632:C:T	rs1368380	5	171285632	2.22693e-09	1	1
303	83	5:171442208:G:T	rs55795753	5	171442208	3.09622e-08	2	2
304	84	5:176513460:A:G	rs641101	5	176513460	2.08092e-08	23	21
305	84	5:176514595:C:T	rs2456173	5	176514595	1.09054e-08	26	24
306	84	5:176516631:A:G	rs1966265	5	176516631	7.53533e-12	14	13
307	84	5:176532318:G:GA	5:176532318_GA_G	5	176532318	1.03016e-09	4	4
308	84	5:176533520:C:T	rs244720	5	176533520	9.71464e-12	23	19
309	84	5:176749358:T:TTA	5:176749358_TTA_T	5	176749358	2.21317e-09	13	13
310	85	6:2139450:A:G	rs11970276	6	2139450	2.67006e-08	33	30
311	86	6:7719065:C:T	rs11243202	6	7719065	1.8113e-14	45	35
312	86	6:7719348:C:T	rs4959454	6	7719348	2.18866e-10	40	24
313	86	6:7729614:C:T	rs270417	6	7729614	2.34218e-09	1	1
314	87	6:19831020:G:T	rs75223147	6	19831020	8.63532e-15	1	1
315	87	6:19837548:C:T	rs926368	6	19837548	3.66445e-08	14	13
316	87	6:19839415:C:T	rs41271299	6	19839415	7.61581e-26	2	2
317	87	6:19839779:C:T	rs8214	6	19839779	4.93116e-10	12	10
318	88	6:25785874:A:T	rs77735344	6	25785874	5.36865e-09	2	2
319	88	6:26022392:C:T	rs75397441	6	26022392	5.02659e-14	1	1
320	88	6:26109268:C:T	rs74293938	6	26109268	2.45591e-19	37	37
321	88	6:26110683:C:CA	rs11455177	6	26110683	3.75977e-20	1	1
322	88	6:26124243:A:G	rs198820	6	26124243	3.72013e-08	61	58
323	88	6:26141375:C:T	rs806970	6	26141375	4.18417e-08	1	1
324	88	6:26149000:C:T	rs16891359	6	26149000	6.12346e-09	1	1
325	88	6:26151535:G:T	rs9358908	6	26151535	7.80731e-12	4	3
326	88	6:26157941:T:TG	6:26157941_TG_T	6	26157941	5.24551e-18	8	8
327	88	6:26163345:A:AT	rs34285731	6	26163345	2.02324e-14	7	6
328	88	6:26173767:C:T	rs9379830	6	26173767	1.20101e-26	13	10
329	88	6:26175852:A:C	rs9379831	6	26175852	3.8377e-13	1	1
330	88	6:26176517:A:G	rs72834698	6	26176517	5.70578e-23	4	4
331	88	6:26184102:A:G	rs7766641	6	26184102	3.41315e-42	16	13
332	88	6:26218920:A:G	rs806790	6	26218920	4.04661e-32	8	8
333	88	6:26286870:C:CT	6:26286870_CT_C	6	26286870	4.21562e-23	65	58
334	88	6:26295926:A:G	rs9393698	6	26295926	5.11196e-20	50	45
335	88	6:26316118:T:TTTTCTTTC	6:26316118_TTTTCTTTC_T	6	26316118	2.25384e-13	24	22
336	88	6:26327394:A:T	rs6933139	6	26327394	3.41714e-18	45	41
337	88	6:26338056:A:G	rs4412193	6	26338056	5.46649e-31	61	52
338	88	6:26378681:C:T	rs1624064	6	26378681	1.55884e-09	1	1
339	88	6:26379298:C:T	rs9467729	6	26379298	3.82307e-13	236	221
340	88	6:26500563:G:T	rs13194984	6	26500563	6.49377e-10	4	3
341	88	6:26543649:C:CTT	rs549190028	6	26543649	2.07422e-09	6	6
342	88	6:26699233:G:T	rs61655050	6	26699233	3.63781e-11	16	6
343	88	6:26709731:C:T	rs2636474	6	26709731	4.61584e-10	74	27
344	88	6:27008894:A:G	rs72838263	6	27008894	2.94956e-14	362	335
345	88	6:27290981:A:C	rs9368500	6	27290981	6.39817e-13	224	221
346	88	6:27586230:C:T	rs13217599	6	27586230	1.03753e-08	40	31
347	88	6:27624749:A:G	rs11965137	6	27624749	2.52536e-09	154	151
348	88	6:27873931:A:G	rs72847381	6	27873931	2.77279e-09	239	226
349	88	6:28054198:A:G	rs17767294	6	28054198	4.32145e-10	32	31
350	88	6:28470258:C:T	rs4711172	6	28470258	2.94686e-11	16	14
351	88	6:28496572:A:G	rs181502032	6	28496572	1.43772e-09	261	251
352	88	6:28916972:C:T	rs9257403	6	28916972	7.39166e-09	131	124
353	88	6:29355148:A:C	rs3094549	6	29355148	2.41362e-11	1	1
354	88	6:29388306:A:G	rs3094562	6	29388306	2.20831e-09	4	4
355	88	6:29608694:C:T	rs1233374	6	29608694	4.98316e-08	60	58
356	89	6:33968953:T:TG	rs200421436	6	33968953	1.35149e-09	4	4
357	89	6:33989350:A:C	rs9461946	6	33989350	1.24522e-08	36	36
358	89	6:33991368:C:T	rs7772436	6	33991368	1.93619e-09	31	31
359	89	6:34033169:T:TG	6:34033169_TG_T	6	34033169	2.71769e-08	63	61
360	89	6:34044227:C:CG	6:34044227_CG_C	6	34044227	7.98588e-11	8	8
361	89	6:34145566:A:G	rs145071148	6	34145566	4.31105e-17	16	16
362	89	6:34148997:A:T	rs1187126	6	34148997	1.25281e-30	1	1
363	89	6:34149219:C:T	rs7770957	6	34149219	1.56292e-16	28	26
364	89	6:34151395:A:T	rs139599289	6	34151395	1.00147e-16	2	2
365	89	6:34157461:A:G	rs1109257	6	34157461	1.20158e-13	14	14
366	89	6:34158343:C:T	rs61736202	6	34158343	4.71883e-16	3	3
367	89	6:34159436:C:T	rs6457763	6	34159436	2.13504e-15	13	11
368	89	6:34165308:A:G	rs111643014	6	34165308	2.24111e-14	61	61
369	89	6:34173330:G:T	rs76376137	6	34173330	1.05379e-28	68	66
370	89	6:34183026:C:T	rs10807137	6	34183026	5.43653e-52	41	40
371	89	6:34183057:A:G	rs1592269	6	34183057	4.75659e-18	7	5
372	89	6:34183832:C:G	rs145389180	6	34183832	6.99068e-12	45	45
373	89	6:34185960:A:T	rs150459394	6	34185960	3.81849e-20	1	1
374	89	6:34188892:A:C	rs9689096	6	34188892	3.80546e-33	1	1
375	89	6:34190104:A:G	rs75104038	6	34190104	3.84146e-28	62	62
376	89	6:34197188:C:T	rs1759628	6	34197188	5.10053e-12	36	36
377	89	6:34205465:G:GGAGCCC	rs202228093	6	34205465	3.54118e-48	12	12
378	89	6:34236459:C:T	rs9461975	6	34236459	2.41813e-18	52	51
379	89	6:34238946:C:T	rs13207853	6	34238946	1.0864e-36	27	27
380	89	6:34239473:A:G	rs1187130	6	34239473	9.91234e-36	13	13
381	89	6:34243989:A:G	rs112945592	6	34243989	4.76824e-24	169	164
382	89	6:34258571:G:T	rs116839142	6	34258571	2.15962e-20	63	63
383	89	6:34262438:C:G	rs146696797	6	34262438	6.99318e-10	1	1
384	89	6:34294502:C:T	rs169584	6	34294502	3.37814e-17	193	185
385	89	6:34305299:C:T	rs114563403	6	34305299	1.40086e-22	3	3
386	89	6:34316552:C:CA	rs570810419	6	34316552	1.70593e-08	171	165
387	89	6:34332179:C:T	rs206937	6	34332179	8.08907e-11	3	3
388	89	6:34364965:A:C	rs199746610	6	34364965	1.424e-08	57	57
389	89	6:34370604:G:T	rs114014640	6	34370604	2.42589e-14	2	2
390	89	6:34395469:C:CA	rs577086542	6	34395469	3.70291e-11	182	175
391	89	6:34416388:G:T	rs9394220	6	34416388	9.86594e-13	11	11
392	89	6:34420570:G:T	rs12200941	6	34420570	1.31305e-11	2	2
393	89	6:34422131:A:G	rs143811350	6	34422131	1.7721e-10	107	106
394	89	6:34443523:C:T	rs57493997	6	34443523	2.09911e-11	7	7
395	89	6:34444100:C:T	rs9394227	6	34444100	4.17365e-08	5	5
396	89	6:34458325:C:G	rs75489661	6	34458325	4.57947e-20	21	21
397	89	6:34466127:A:G	rs6902165	6	34466127	2.11071e-10	9	9
398	89	6:34468767:A:G	rs73405691	6	34468767	4.0256e-17	20	20
399	89	6:34470846:A:G	rs11964077	6	34470846	1.63508e-09	4	4
400	89	6:34490146:A:G	rs12202516	6	34490146	3.36775e-09	2	1
401	89	6:34501054:C:T	rs115104074	6	34501054	4.63366e-08	101	100
402	89	6:34503739:C:T	rs78121911	6	34503739	1.32773e-24	34	34
403	89	6:34506397:C:T	rs60385456	6	34506397	1.53869e-18	9	9
404	89	6:34517229:A:G	rs3798550	6	34517229	2.31031e-13	6	6
405	89	6:34546560:C:T	rs2814982	6	34546560	3.60431e-21	4	4
406	89	6:34618937:C:T	rs2744956	6	34618937	1.39259e-48	141	135
407	89	6:34658080:A:C	rs2744944	6	34658080	7.48044e-22	321	302
408	89	6:34697114:A:T	rs2764209	6	34697114	3.57459e-22	60	55
409	89	6:34706358:A:G	rs6940215	6	34706358	2.03384e-23	281	273
410	89	6:34775096:C:T	rs72894003	6	34775096	3.25706e-08	12	9
411	89	6:34787537:G:T	rs115566179	6	34787537	8.54202e-22	14	14
412	89	6:34807343:A:G	rs144523623	6	34807343	7.72136e-09	20	19
413	89	6:34889423:C:T	rs79834165	6	34889423	8.38079e-09	5	5
414	89	6:35003603:G:T	rs2820232	6	35003603	7.52019e-14	26	26
415	89	6:35005084:A:C	rs13210323	6	35005084	2.82766e-11	4	4
416	89	6:35044456:A:C	rs2762337	6	35044456	1.65145e-12	32	32
417	89	6:35044744:A:G	rs78976311	6	35044744	5.59385e-24	3	3
418	89	6:35065727:A:C	rs36110421	6	35065727	1.34363e-14	1	1
419	89	6:35069112:C:T	rs13213103	6	35069112	9.55579e-09	122	120
420	89	6:35101198:A:G	rs13205738	6	35101198	6.77433e-22	6	4
421	89	6:35134971:A:G	rs56154344	6	35134971	1.70495e-12	125	124
422	89	6:35162141:C:T	rs11755266	6	35162141	6.65404e-31	9	9
423	89	6:35200350:G:T	rs1929848	6	35200350	2.81866e-14	139	137
424	89	6:35286295:G:T	rs6899744	6	35286295	4.17646e-08	188	186
425	89	6:35372053:A:G	rs9658127	6	35372053	5.4444e-09	15	15
426	89	6:35378798:A:G	rs9658134	6	35378798	2.26454e-08	143	138
427	89	6:35381099:A:C	rs4713854	6	35381099	2.24958e-11	15	15
428	89	6:35395010:C:T	rs3734254	6	35395010	3.66505e-14	33	28
429	89	6:35402785:A:G	rs4713858	6	35402785	6.26195e-11	32	27
430	89	6:35404354:C:T	rs2206030	6	35404354	4.98339e-11	3	3
431	89	6:35479876:C:G	rs2273003	6	35479876	2.20915e-08	10	10
432	89	6:35487659:C:T	rs78945013	6	35487659	2.25135e-10	2	2
433	89	6:35534371:A:G	rs6910300	6	35534371	2.10045e-08	22	22
434	89	6:35535076:C:T	rs114825960	6	35535076	6.16274e-09	1	1
435	89	6:35594841:C:T	rs76212347	6	35594841	3.1881e-11	1	1
436	89	6:35640461:C:G	rs4713906	6	35640461	8.26408e-09	78	71
437	89	6:36000117:G:T	rs74776359	6	36000117	1.69649e-09	5	5
438	89	6:36198577:C:G	rs3748045	6	36198577	4.48844e-08	10	10
439	89	6:36205440:C:T	rs9462165	6	36205440	5.67708e-10	19	19
440	90	6:41852616:A:T	rs1319012	6	41852616	1.29206e-11	2	1
441	90	6:41917099:C:T	rs4714522	6	41917099	3.74012e-13	30	30
442	90	6:41918104:A:T	rs7766817	6	41918104	3.69394e-09	68	63
443	90	6:41934104:C:G	rs72853818	6	41934104	5.74623e-10	11	11
444	90	6:41953861:A:T	rs36102271	6	41953861	4.19304e-09	6	6
445	90	6:41992518:C:T	rs4711702	6	41992518	7.02291e-12	19	19
446	91	6:43760327:C:G	rs11967262	6	43760327	1.26751e-15	5	5
447	92	6:72143093:C:T	rs852953	6	72143093	3.06035e-08	51	49
448	93	6:79425591:A:G	rs10455352	6	79425591	9.15171e-09	32	30
449	93	6:79484386:A:C	rs1507153	6	79484386	1.13138e-10	139	123
450	93	6:79679577:A:G	rs7742431	6	79679577	1.32947e-09	156	149
451	93	6:79855431:A:C	rs6904674	6	79855431	4.89268e-08	22	19
452	94	6:80850814:C:T	rs12209419	6	80850814	3.60998e-11	4	3
453	94	6:80956208:C:T	rs648831	6	80956208	3.61063e-09	1	1
454	94	6:80959985:T:TC	rs755039791	6	80959985	7.19209e-09	183	168
455	94	6:81172557:T:TC	6:81172557_TC_T	6	81172557	4.40306e-09	68	61
456	94	6:81305223:A:G	rs78892181	6	81305223	1.43278e-08	177	167
457	94	6:81590856:A:T	rs9352895	6	81590856	2.40985e-11	78	70
458	94	6:81747207:A:T	rs9341842	6	81747207	2.95821e-09	218	206
459	94	6:81766197:A:G	rs9294200	6	81766197	2.0909e-13	223	210
460	94	6:81769638:G:T	rs6940982	6	81769638	5.79214e-11	68	66
461	94	6:81787190:A:G	rs9361724	6	81787190	1.82456e-08	50	45
462	94	6:81805384:A:AT	6:81805384_AT_A	6	81805384	2.75518e-13	92	89
463	94	6:81808376:A:G	rs573359	6	81808376	2.35055e-11	277	257
464	95	6:82505705:C:T	rs1291465	6	82505705	4.08689e-08	28	27
465	96	6:105364421:G:T	rs11156429	6	105364421	1.53548e-11	67	62
466	96	6:105367616:A:T	rs9391253	6	105367616	3.2404e-24	51	50
467	96	6:105401013:G:T	rs9404590	6	105401013	1.01553e-08	10	9
468	96	6:105402083:A:C	rs314279	6	105402083	6.40213e-16	10	10
469	97	6:108867031:A:C	rs6911407	6	108867031	2.44007e-11	25	24
470	97	6:108944165:C:T	rs3813498	6	108944165	1.06156e-14	25	22
471	97	6:109003989:A:C	rs9400241	6	109003989	1.73483e-15	63	51
472	97	6:109107340:C:T	rs3751127	6	109107340	1.87799e-09	14	14
473	97	6:109182944:C:T	rs1268055	6	109182944	3.34297e-08	2	2
474	98	6:116546543:A:G	rs72953957	6	116546543	7.2468e-11	62	60
475	98	6:116707299:C:T	rs13203813	6	116707299	3.11271e-08	18	18
476	99	6:126067655:A:C	rs3966775	6	126067655	4.72127e-10	64	60
477	100	6:126851160:C:T	rs1490384	6	126851160	1.50962e-09	248	238
478	100	6:127204623:A:G	rs9375477	6	127204623	7.10748e-09	3	3
479	100	6:127383980:A:G	rs2800713	6	127383980	3.01778e-10	7	7
480	100	6:127389101:A:G	rs145881926	6	127389101	3.97669e-11	7	7
481	100	6:127398595:A:C	rs9491689	6	127398595	9.48681e-09	14	14
482	100	6:127421450:C:T	rs2745348	6	127421450	7.62389e-12	28	27
483	100	6:127437617:C:T	rs2800708	6	127437617	9.30099e-12	103	100
484	100	6:127454893:A:G	rs72959041	6	127454893	4.54115e-18	5	5
485	100	6:127477021:G:GTATA	rs139087942	6	127477021	2.77979e-10	82	81
486	100	6:127489818:C:T	rs7763784	6	127489818	4.16968e-09	102	100
487	101	6:130341235:C:T	rs113898003	6	130341235	1.0059e-09	2	2
488	101	6:130374461:A:T	rs7740107	6	130374461	6.34703e-14	79	77
489	101	6:130422142:A:G	rs12206651	6	130422142	1.19155e-10	30	28
490	101	6:130434142:C:G	rs11154521	6	130434142	1.73219e-09	19	17
491	101	6:130454535:C:T	rs13207727	6	130454535	3.29569e-09	1	1
492	102	6:131422970:C:T	rs55996418	6	131422970	5.66118e-09	18	17
493	103	6:139823660:C:T	rs3010285	6	139823660	3.0376e-08	7	6
494	103	6:139824373:G:T	rs2908519	6	139824373	2.6328e-10	5	4
495	103	6:139825880:C:T	rs2430189	6	139825880	2.61662e-10	8	3
496	103	6:139826787:C:T	rs12196202	6	139826787	1.33227e-08	15	11
497	103	6:139829917:A:G	rs17513809	6	139829917	1.34543e-11	5	5
498	103	6:139831757:C:T	rs634869	6	139831757	4.01524e-12	39	39
499	104	6:142597120:A:G	rs1931990	6	142597120	3.9204e-09	28	24
500	104	6:142636740:C:T	rs12200161	6	142636740	2.50926e-10	49	44
501	104	6:142715977:G:GC	6:142715977_GC_G	6	142715977	4.14905e-12	87	83
502	104	6:142731625:G:GT	rs72556188	6	142731625	6.29464e-23	125	121
503	104	6:142803037:C:T	rs984932	6	142803037	4.78152e-09	68	59
504	105	6:152123895:A:G	rs523736	6	152123895	9.7931e-09	12	8
505	105	6:152168974:G:T	rs11968025	6	152168974	3.76136e-12	20	20
506	105	6:152169628:A:T	rs3866462	6	152169628	1.11207e-08	15	11
507	105	6:152354561:A:T	rs9383605	6	152354561	3.30118e-10	112	108
508	105	6:152384928:C:T	rs3020372	6	152384928	6.83659e-09	10	9
509	106	6:161005610:C:T	rs55730499	6	161005610	1.78634e-08	7	6
510	106	6:161008646:A:G	rs41272086	6	161008646	7.12641e-10	14	14
511	106	6:161118146:C:CAGAAACT	6:161118146_CAGAAACT_C	6	161118146	3.61249e-11	2	2
512	107	6:169344129:C:T	rs7760037	6	169344129	3.06675e-08	84	82
513	108	7:1051664:C:T	rs10233430	7	1051664	2.12027e-09	41	36
514	109	7:2741019:C:G	rs1724888	7	2741019	1.62706e-09	19	17
515	109	7:2742097:C:T	rs798470	7	2742097	2.21949e-08	1	1
516	109	7:2749790:G:T	rs10257934	7	2749790	1.09388e-10	22	17
517	109	7:2753344:C:G	rs73047343	7	2753344	6.01944e-09	66	66
518	109	7:2753929:A:C	rs10950842	7	2753929	1.00164e-11	1	1
519	109	7:2754625:A:G	rs4719646	7	2754625	3.4783e-12	7	7
520	109	7:2758224:C:T	rs798561	7	2758224	3.1347e-09	2	2
521	109	7:2760750:A:C	rs798549	7	2760750	1.47017e-10	9	9
522	109	7:2775718:A:G	rs33932857	7	2775718	1.55074e-08	4	2
523	109	7:2799686:G:T	rs208346	7	2799686	1.45705e-11	1	1
524	109	7:2830498:C:T	rs7790322	7	2830498	2.79494e-16	7	6
525	109	7:2857411:C:T	rs6978692	7	2857411	9.76943e-11	70	64
526	109	7:2862542:A:C	rs1182199	7	2862542	7.44982e-27	148	139
527	109	7:2904224:A:G	rs113371966	7	2904224	1.50312e-08	94	85
528	109	7:2904672:A:G	rs1183079	7	2904672	1.61525e-16	6	6
529	110	7:17920253:C:G	rs17138358	7	17920253	6.59904e-09	127	121
530	110	7:17986098:C:T	rs4721672	7	17986098	4.56469e-09	212	204
531	111	7:23472061:C:T	rs12700439	7	23472061	5.2077e-10	1	1
532	111	7:23473292:A:G	rs6971100	7	23473292	8.32833e-10	1	1
533	111	7:23488738:C:CT	7:23488738_CT_C	7	23488738	5.19644e-11	46	46
534	111	7:23492482:C:T	rs11770216	7	23492482	1.89276e-08	26	24
535	111	7:23513093:C:T	rs34776209	7	23513093	1.89526e-15	42	33
536	111	7:23520104:C:T	rs7810773	7	23520104	1.8917e-14	57	55
537	111	7:23597098:C:T	rs12700447	7	23597098	8.69117e-11	26	25
538	111	7:23607504:A:G	rs227946	7	23607504	1.98257e-08	19	16
539	111	7:23607697:C:T	rs13245014	7	23607697	8.58726e-10	9	9
540	112	7:25869200:C:T	rs2893221	7	25869200	3.0314e-15	67	64
541	112	7:25888067:A:G	rs73093663	7	25888067	5.2911e-09	2	2
542	112	7:25939161:C:T	rs2122823	7	25939161	2.01217e-09	2	2
543	113	7:26397239:A:C	rs1534696	7	26397239	6.51461e-12	1	1
544	113	7:26406800:A:T	rs2699814	7	26406800	1.67476e-09	17	17
545	114	7:28179396:C:T	rs849139	7	28179396	6.12301e-13	3	3
546	114	7:28180556:C:T	rs864745	7	28180556	4.8432e-11	19	17
547	114	7:28183702:C:T	rs849140	7	28183702	3.89531e-13	13	13
548	114	7:28187074:C:T	rs2011926	7	28187074	4.02808e-09	20	19
549	114	7:28210660:C:T	rs520161	7	28210660	9.16515e-19	17	16
550	114	7:28233408:A:C	rs849328	7	28233408	2.04683e-08	14	14
551	115	7:38099909:C:CT	rs5883629	7	38099909	1.21568e-08	30	30
552	116	7:50678689:C:CT	7:50678689_CT_C	7	50678689	1.07524e-09	18	18
553	116	7:50745025:A:G	rs2237476	7	50745025	3.00185e-09	36	36
554	117	7:72919961:G:GA	rs797036643	7	72919961	1.14987e-09	34	30
555	117	7:73026378:C:T	rs17145750	7	73026378	1.79895e-11	94	89
556	118	7:73933180:G:T	rs2074659	7	73933180	6.81012e-09	75	72
557	119	7:92167467:A:G	rs6974429	7	92167467	1.04577e-08	69	65
558	119	7:92230162:C:T	rs740047	7	92230162	1.0526e-09	5	5
559	119	7:92230283:A:G	rs74358828	7	92230283	2.87857e-10	2	2
560	119	7:92236829:A:G	rs4272	7	92236829	4.58199e-21	14	14
561	119	7:92250140:G:T	rs42044	7	92250140	8.72944e-23	48	44
562	119	7:92256905:C:T	rs2040494	7	92256905	1.50108e-09	5	5
563	119	7:92263350:A:T	rs17688839	7	92263350	1.97632e-15	1	1
564	119	7:92327765:C:T	rs3731321	7	92327765	1.8151e-09	3	3
565	119	7:92332375:A:G	rs2079147	7	92332375	1.19077e-11	1	1
566	119	7:92374091:C:T	rs73232041	7	92374091	8.02827e-09	2	2
567	120	7:130435181:C:T	rs287621	7	130435181	2.41205e-20	23	21
568	120	7:130438531:C:CTTTTTT	7:130438531_CTTTTTT_C	7	130438531	4.7536e-20	40	39
569	120	7:130450661:C:G	rs577195	7	130450661	8.10716e-16	67	64
570	121	7:148636421:C:G	rs80085026	7	148636421	4.06879e-13	13	11
571	121	7:148649180:C:T	rs822549	7	148649180	4.49466e-13	13	13
572	122	7:150512172:C:T	rs10231759	7	150512172	6.4276e-09	13	13
573	122	7:150542515:G:T	rs6977081	7	150542515	1.95178e-11	8	8
574	122	7:150602689:A:G	rs78225463	7	150602689	1.84634e-10	12	12
575	122	7:150657095:A:G	rs56282717	7	150657095	8.59049e-10	14	14
576	122	7:150668070:C:T	rs10236214	7	150668070	1.25468e-11	16	15
577	123	8:9152341:A:G	rs330084	8	9152341	1.58533e-08	41	15
578	123	8:9168146:C:T	rs370720	8	9168146	4.43943e-10	9	9
579	123	8:9170929:G:T	rs441177	8	9170929	3.04115e-10	10	10
580	123	8:9173209:A:G	rs7012637	8	9173209	1.89836e-19	2	2
581	123	8:9183358:A:G	rs9987289	8	9183358	3.04377e-16	28	28
582	123	8:9183908:C:CT	rs11447452	8	9183908	1.99996e-16	36	35
583	123	8:9185179:C:G	rs34290760	8	9185179	1.13482e-12	1	1
584	123	8:9194172:A:G	rs732839	8	9194172	8.63139e-13	8	7
585	123	8:9205531:A:G	rs12550437	8	9205531	2.83104e-10	4	4
586	123	8:9206069:A:G	rs10102352	8	9206069	1.02534e-09	3	3
587	123	8:9206342:G:T	rs75120785	8	9206342	3.91624e-08	4	4
588	123	8:9219463:C:G	rs35555151	8	9219463	1.1382e-10	36	30
589	123	8:9223532:G:T	rs13262846	8	9223532	4.70848e-12	24	24
590	123	8:9226095:C:T	rs10095103	8	9226095	1.76686e-10	1	1
591	123	8:9228403:A:C	rs7008413	8	9228403	2.76422e-08	10	8
592	124	8:19593584:C:T	rs17091237	8	19593584	3.64272e-09	1	1
593	124	8:19621333:C:T	rs17410086	8	19621333	1.66901e-12	2	2
594	124	8:19622636:C:T	rs11781244	8	19622636	1.92506e-11	1	1
595	124	8:19622968:A:G	rs11784896	8	19622968	1.5644e-08	27	23
596	124	8:19624402:A:G	rs6996589	8	19624402	7.04558e-15	9	9
597	124	8:19628632:A:T	rs7005265	8	19628632	2.49416e-11	3	3
598	124	8:19635117:C:T	rs10749625	8	19635117	5.14729e-13	47	45
599	124	8:19639365:C:T	rs7814983	8	19639365	7.78235e-20	18	18
600	124	8:19646084:A:C	rs28585593	8	19646084	1.78071e-10	20	19
601	124	8:19651457:C:G	rs6981571	8	19651457	3.28779e-16	29	29
602	124	8:19657220:C:T	rs7013448	8	19657220	5.90999e-10	30	30
603	124	8:19685181:C:T	rs36024754	8	19685181	9.60637e-09	4	4
604	124	8:19692353:A:G	rs78226669	8	19692353	5.20252e-12	1	1
605	124	8:19709775:A:G	rs6586870	8	19709775	1.90801e-09	5	4
606	124	8:19710468:C:T	rs4244456	8	19710468	2.92257e-15	4	2
607	124	8:19712564:C:T	rs6998248	8	19712564	3.45362e-13	2	2
608	124	8:19722204:A:G	rs117860853	8	19722204	2.10512e-12	1	1
609	124	8:19722560:G:T	rs11998681	8	19722560	2.4263e-14	7	7
610	124	8:19727047:C:T	rs1441778	8	19727047	2.03523e-18	2	2
611	124	8:19738845:C:G	rs7845961	8	19738845	6.66352e-09	5	5
612	124	8:19749390:C:T	rs3898938	8	19749390	1.12211e-09	1	1
613	124	8:19750044:C:G	rs59347135	8	19750044	1.80688e-08	1	1
614	124	8:19757300:C:T	rs1441771	8	19757300	5.51507e-31	34	27
615	124	8:19757319:A:G	rs1441770	8	19757319	7.29284e-13	9	9
616	124	8:19766707:A:G	rs150799387	8	19766707	2.32539e-22	146	146
617	124	8:19777695:C:T	rs75218485	8	19777695	7.32989e-17	1	1
618	124	8:19785656:A:G	rs7011846	8	19785656	1.38968e-21	1	1
619	124	8:19788675:C:G	rs149764042	8	19788675	4.89446e-30	15	14
620	124	8:19803996:A:T	rs56321069	8	19803996	1.56984e-20	26	25
621	124	8:19810787:A:C	rs343	8	19810787	1.23715e-29	4	4
622	124	8:19813529:A:G	rs268	8	19813529	8.43204e-33	5	4
623	124	8:19813702:A:G	rs271	8	19813702	4.75357e-40	20	20
624	124	8:19814289:C:T	rs276	8	19814289	2.36169e-16	1	1
625	124	8:19815098:C:T	rs283	8	19815098	1.79612e-09	2	2
626	124	8:19816934:C:T	rs301	8	19816934	1.22533e-60	1	1
627	124	8:19817476:G:T	rs308	8	19817476	5.16389e-13	11	11
628	124	8:19822741:A:T	rs117910839	8	19822741	2.91274e-13	1	1
629	124	8:19823648:A:T	rs3208305	8	19823648	2.05723e-69	99	98
630	124	8:19824896:G:T	rs9644636	8	19824896	3.14354e-09	1	1
631	124	8:19833966:C:T	rs17091881	8	19833966	1.40323e-18	25	25
632	124	8:19835050:A:T	rs2165557	8	19835050	1.23435e-13	26	25
633	124	8:19843879:C:T	rs59147390	8	19843879	7.84693e-55	94	94
634	124	8:19865843:A:G	rs894210	8	19865843	1.14557e-32	5	5
635	124	8:19870693:A:G	rs7005359	8	19870693	1.48587e-17	1	1
636	124	8:19870735:A:G	rs1569213	8	19870735	4.66451e-18	6	6
637	124	8:19876301:G:GA	rs34350207	8	19876301	2.96772e-45	32	30
638	124	8:19889399:G:T	rs78358410	8	19889399	1.47651e-25	25	25
639	124	8:19890654:C:T	rs4557718	8	19890654	3.30551e-10	2	2
640	124	8:19900671:C:G	rs7826306	8	19900671	6.01914e-36	11	9
641	124	8:19912370:A:G	rs115849089	8	19912370	2.95562e-67	110	108
642	124	8:19929197:T:TC	rs34669405	8	19929197	9.18101e-31	11	9
643	124	8:19931087:C:T	rs117501405	8	19931087	1.21637e-28	2	2
644	124	8:19932088:C:T	rs11985911	8	19932088	5.04034e-29	12	10
645	124	8:19936687:A:G	rs28597716	8	19936687	4.27974e-28	4	2
646	124	8:19939049:C:T	rs7015766	8	19939049	1.72928e-39	84	84
647	124	8:19941078:G:T	rs117174179	8	19941078	3.47185e-13	13	13
648	124	8:19941448:C:T	rs6989064	8	19941448	3.81043e-27	12	12
649	124	8:19941656:C:G	rs75662196	8	19941656	3.36198e-08	1	1
650	124	8:19942807:A:T	rs73210858	8	19942807	1.23439e-22	16	16
651	124	8:19949300:C:T	rs7003526	8	19949300	5.51059e-10	17	12
652	124	8:19955298:A:G	rs28630415	8	19955298	7.81233e-14	3	3
653	124	8:19955382:C:T	rs113149294	8	19955382	8.19655e-16	1	1
654	124	8:19955920:A:T	rs6983999	8	19955920	3.94733e-08	21	16
655	124	8:19962276:A:C	rs117535105	8	19962276	4.64537e-11	2	2
656	124	8:19974789:C:G	rs74737417	8	19974789	6.18723e-11	1	1
657	125	8:23357951:C:T	rs55968245	8	23357951	6.56021e-09	10	10
658	125	8:23383408:C:T	rs7010306	8	23383408	3.62692e-11	19	18
659	126	8:56972715:A:G	rs62515397	8	56972715	1.59781e-13	3	3
660	126	8:57095808:C:T	rs10958476	8	57095808	2.32418e-15	27	27
661	126	8:57122215:C:T	rs72656010	8	57122215	3.04489e-17	70	66
662	126	8:57151776:A:T	rs34563869	8	57151776	2.65824e-14	193	187
663	126	8:57181428:G:GA	rs560457597	8	57181428	3.6575e-10	213	203
664	126	8:57187356:C:T	rs62515452	8	57187356	1.61792e-14	3	3
665	126	8:57187525:C:T	rs7833135	8	57187525	1.1508e-08	189	182
666	126	8:57204168:A:G	rs62515459	8	57204168	6.90089e-12	36	32
667	126	8:57264556:A:T	rs9643492	8	57264556	1.0711e-11	3	3
668	127	8:72392687:A:G	rs10093418	8	72392687	3.91842e-08	1	1
669	127	8:72447308:C:CT	rs34082903	8	72447308	1.22888e-08	58	58
670	128	8:73439070:A:G	rs1431659	8	73439070	2.37278e-10	11	11
671	128	8:73440371:G:T	rs35957544	8	73440371	2.08911e-09	29	25
672	129	8:78110704:A:G	rs2167734	8	78110704	2.74256e-14	80	77
673	129	8:78130748:A:G	rs28534373	8	78130748	1.1705e-10	16	16
674	130	8:110008218:A:AAAC	rs568812636	8	110008218	3.76468e-08	27	27
675	130	8:110077314:C:T	rs12547435	8	110077314	2.23083e-08	45	42
676	131	8:116425860:A:G	rs800899	8	116425860	2.09087e-10	22	20
677	131	8:116495909:A:T	rs800911	8	116495909	2.45263e-08	5	5
678	131	8:116516853:C:T	rs3808422	8	116516853	1.62815e-15	170	167
679	131	8:116631278:C:T	rs2737218	8	116631278	1.02499e-09	5	5
680	131	8:116635611:C:T	rs2721938	8	116635611	4.32108e-17	99	99
681	132	8:126474306:A:G	rs2980885	8	126474306	1.79589e-09	1	1
682	132	8:126480367:C:T	rs4871603	8	126480367	3.41718e-17	39	34
683	133	8:130715510:A:G	rs4518624	8	130715510	1.05313e-08	33	32
684	133	8:130729518:G:T	rs4368942	8	130729518	7.86629e-13	91	88
685	134	8:135550588:C:T	rs10101410	8	135550588	9.00312e-11	14	11
686	134	8:135572297:C:T	rs4909912	8	135572297	4.86882e-13	48	46
687	134	8:135586659:C:T	rs2241893	8	135586659	2.61551e-09	60	58
688	134	8:135629574:A:G	rs10875385	8	135629574	1.89306e-08	33	33
689	134	8:135649848:A:G	rs12541381	8	135649848	2.4684e-08	1	1
690	135	8:144277043:A:G	rs7825338	8	144277043	7.81757e-10	26	25
691	135	8:144299346:C:T	rs61059595	8	144299346	2.91436e-09	5	5
692	135	8:144299861:C:T	rs11136271	8	144299861	4.71041e-13	3	3
693	135	8:144303753:C:T	rs60987469	8	144303753	5.15898e-12	41	39
694	135	8:144304358:A:G	rs11782189	8	144304358	1.70182e-08	18	18
695	136	8:144984956:A:G	rs7840395	8	144984956	2.09e-09	121	112
696	136	8:145051484:C:T	rs1134030	8	145051484	6.47868e-12	155	143
697	136	8:145057868:A:G	rs11544989	8	145057868	1.165e-09	1	1
698	137	9:15304782:A:C	rs686030	9	15304782	4.8738e-10	22	22
699	138	9:78511889:A:G	rs35307904	9	78511889	3.57964e-14	7	7
700	139	9:98209594:A:G	rs357564	9	98209594	6.61486e-10	1	1
701	139	9:98234903:C:T	rs62558340	9	98234903	3.78648e-08	39	35
702	139	9:98255103:A:AG	rs61420024	9	98255103	1.98511e-13	35	28
703	139	9:98316094:A:G	rs481237	9	98316094	1.60446e-08	2	2
704	139	9:98368761:C:T	rs1984119	9	98368761	2.27577e-12	1	1
705	139	9:98373100:C:G	rs10988639	9	98373100	2.74486e-10	5	4
706	139	9:98380222:A:G	rs817300	9	98380222	1.9239e-10	1	1
707	139	9:98383945:T:TGA	rs34517388	9	98383945	1.6957e-08	51	50
708	139	9:98398956:A:G	rs10819953	9	98398956	1.94338e-10	28	28
709	139	9:98416444:C:CT	9:98416444_CT_C	9	98416444	2.26108e-09	24	24
710	139	9:98430707:C:T	rs2152154	9	98430707	1.90699e-08	42	39
711	139	9:98445632:A:G	rs817183	9	98445632	1.69042e-08	1	1
712	140	9:99165257:C:CT	rs375468277	9	99165257	5.42953e-09	196	187
713	141	9:107571208:A:G	rs2777803	9	107571208	1.11615e-10	10	10
714	141	9:107589567:C:T	rs7024300	9	107589567	4.96742e-09	6	6
715	141	9:107589744:C:T	rs4149307	9	107589744	1.11117e-11	13	13
716	141	9:107631312:G:GA	rs34650643	9	107631312	8.12957e-11	9	9
717	141	9:107636707:A:C	rs13285112	9	107636707	2.26021e-09	5	5
718	141	9:107643080:A:T	rs12001061	9	107643080	5.27286e-09	28	28
719	141	9:107647019:C:T	rs11789603	9	107647019	6.47517e-09	4	4
720	141	9:107658910:A:C	rs12341993	9	107658910	4.1079e-12	39	38
721	141	9:107661742:A:C	rs2740488	9	107661742	4.19826e-20	16	16
722	141	9:107665978:C:G	rs1800978	9	107665978	1.52149e-12	6	5
723	141	9:107666513:G:T	rs2740486	9	107666513	2.9951e-10	8	6
724	141	9:107669073:C:T	rs13284054	9	107669073	4.98831e-13	34	33
725	142	9:119126101:C:G	rs7027103	9	119126101	2.68262e-12	16	16
726	143	9:128047286:A:G	rs359592	9	128047286	3.25037e-08	154	143
727	144	9:136141870:C:T	rs2519093	9	136141870	2.64479e-10	13	13
728	144	9:136153981:C:T	rs11244061	9	136153981	5.53836e-09	4	3
729	144	9:136308796:C:G	rs28446901	9	136308796	2.53712e-12	1	1
730	144	9:136323677:C:CAAAAAAAAAAA	rs587634593	9	136323677	1.7537e-08	2	2
731	144	9:136329954:C:T	rs3124764	9	136329954	2.5571e-15	13	13
732	144	9:136335311:C:CTGTGTGTGTG	9:136335311_CTGTGTGTGTG_C	9	136335311	6.5184e-09	1	1
733	145	9:139261086:A:G	rs10781496	9	139261086	1.5015e-09	46	46
734	145	9:139298593:A:G	rs1051957	9	139298593	2.10929e-08	56	55
735	145	9:139316601:C:T	rs10870165	9	139316601	2.15516e-10	76	75
736	145	9:139324574:C:T	rs72775768	9	139324574	3.08714e-11	64	59
737	145	9:139335599:A:G	rs1127152	9	139335599	1.65007e-08	36	35
738	146	10:22058137:C:G	rs10740991	10	22058137	7.38824e-10	186	182
739	147	10:64525070:A:G	rs224044	10	64525070	1.00021e-08	87	82
740	148	10:65271488:A:T	rs10740131	10	65271488	2.49851e-08	196	179
741	149	10:70198027:A:G	rs7085079	10	70198027	7.86036e-09	77	73
742	149	10:70283795:A:AGGCCAGGCGT	rs150918137	10	70283795	6.45671e-10	125	118
743	150	10:80925577:C:G	rs7916441	10	80925577	1.87746e-17	19	16
744	150	10:80925757:C:G	rs780158	10	80925757	8.47362e-13	20	20
745	151	10:102646010:A:G	rs12217775	10	102646010	7.30184e-11	30	29
746	151	10:102660674:C:T	rs11591262	10	102660674	9.82223e-12	49	44
747	152	10:104249623:T:TC	rs11386205	10	104249623	5.4181e-10	164	157
748	152	10:104313395:C:T	rs10786678	10	104313395	3.22512e-10	141	133
749	153	10:113936855:C:T	rs2792759	10	113936855	4.4083e-13	41	36
750	153	10:113978097:A:G	rs2419605	10	113978097	2.97761e-08	9	8
751	153	10:113985429:A:T	rs55645497	10	113985429	2.28713e-08	42	39
752	154	11:2163110:G:T	rs4244808	11	2163110	2.43648e-10	7	4
753	154	11:2165576:A:G	rs35506085	11	2165576	7.58954e-12	6	6
754	154	11:2190591:C:G	rs7482510	11	2190591	8.86686e-12	5	4
755	154	11:2191709:C:T	rs11564713	11	2191709	3.47046e-08	2	2
756	155	11:2813322:C:T	rs143840904	11	2813322	3.57432e-12	2	2
757	156	11:12840986:C:T	rs11022513	11	12840986	3.66827e-08	100	94
758	157	11:27456059:C:T	rs4514364	11	27456059	3.07649e-08	8	8
759	157	11:27506050:C:T	rs12787847	11	27506050	4.54145e-10	48	43
760	157	11:27723334:A:G	rs56133711	11	27723334	1.28743e-13	49	47
761	157	11:27733143:G:T	rs80083564	11	27733143	3.59698e-09	6	6
762	157	11:28333000:A:C	rs61889054	11	28333000	2.3782e-09	173	168
763	158	11:45952824:T:TAG	rs3833430	11	45952824	1.14911e-08	32	32
764	159	11:61551356:C:T	rs174535	11	61551356	2.54281e-17	61	58
765	159	11:61598288:C:T	rs174572	11	61598288	1.29956e-11	20	17
766	159	11:61626270:C:G	rs174604	11	61626270	1.15791e-10	23	22
767	160	11:64018104:A:AC	rs71468663	11	64018104	1.80022e-09	11	11
768	161	11:65250603:T:TAA	11:65250603_TAA_T	11	65250603	7.14084e-09	71	69
769	161	11:65353906:A:G	rs4601790	11	65353906	3.68934e-13	4	4
770	161	11:65365077:C:T	rs12419237	11	65365077	1.17962e-09	6	6
771	161	11:65405600:G:T	rs2306363	11	65405600	6.38608e-10	6	6
772	161	11:65473798:A:C	rs10750766	11	65473798	6.13735e-09	1	1
773	161	11:65495464:A:AGGCCAAGCAGGACCTGGCGCC	11:65495464_AGGCCAAGCAGGACCTGGCGCC_A	11	65495464	1.88009e-08	121	117
774	161	11:65508986:A:G	rs620088	11	65508986	9.10941e-12	6	5
775	161	11:65566719:G:T	rs557675	11	65566719	1.68978e-13	5	3
776	161	11:65580638:G:T	rs12576996	11	65580638	1.36607e-08	1	1
777	161	11:65614704:C:T	rs1209552	11	65614704	1.76202e-09	3	3
778	161	11:65679835:A:G	rs601100	11	65679835	2.97153e-10	1	1
779	161	11:65781459:A:G	rs12785292	11	65781459	1.18916e-10	4	4
780	161	11:65960291:C:CA	rs34916336	11	65960291	2.60049e-10	2	2
781	161	11:65961498:G:T	rs56223081	11	65961498	1.14992e-16	4	4
782	161	11:66083782:A:G	rs3741368	11	66083782	3.01375e-09	21	18
783	161	11:66182450:C:T	rs72940579	11	66182450	1.90572e-12	11	9
784	161	11:66184140:A:G	rs2282529	11	66184140	4.31619e-08	1	1
785	161	11:66608521:C:G	rs1201342	11	66608521	1.63531e-08	1	1
786	161	11:66649527:C:G	rs35099456	11	66649527	2.57356e-33	17	16
787	161	11:66689915:A:C	rs7932004	11	66689915	1.29334e-08	15	15
788	161	11:66835266:T:TTTTG	11:66835266_TTTTG_T	11	66835266	1.00033e-08	17	14
789	161	11:66840861:G:GCAAAAAAA	rs531058516	11	66840861	8.00688e-09	2	2
790	161	11:67024534:C:T	rs7952436	11	67024534	3.30214e-39	14	12
791	161	11:67242216:A:G	rs12795957	11	67242216	1.06576e-31	11	11
792	161	11:67358863:C:CG	11:67358863_CG_C	11	67358863	7.713e-12	33	32
793	161	11:67408885:C:T	rs11607368	11	67408885	1.10633e-13	19	14
794	161	11:67441143:G:T	rs35632190	11	67441143	6.35511e-17	4	4
795	161	11:67483972:C:T	rs10400314	11	67483972	1.60337e-12	3	3
796	161	11:67632227:A:G	rs35310616	11	67632227	2.21943e-11	7	7
797	161	11:67639259:A:G	rs35404741	11	67639259	1.17177e-08	117	111
798	161	11:67723294:C:T	rs122213	11	67723294	4.21237e-11	11	11
799	162	11:75276178:A:C	rs606452	11	75276178	3.04097e-09	9	9
800	163	11:116516378:C:CA	11:116516378_CA_C	11	116516378	1.7159e-08	32	32
801	163	11:116524965:A:G	rs117133249	11	116524965	2.69395e-10	1	1
802	163	11:116526032:C:CCT	11:116526032_CCT_C	11	116526032	1.98287e-23	35	33
803	163	11:116526322:A:C	rs486394	11	116526322	5.91531e-09	2	1
804	163	11:116527282:C:T	rs3016353	11	116527282	8.53718e-12	2	1
805	163	11:116533167:C:G	rs509728	11	116533167	1.13965e-17	1	1
806	163	11:116543763:T:TA	rs150750906	11	116543763	2.93235e-12	1	1
807	163	11:116544015:A:T	rs74724948	11	116544015	4.33052e-10	8	8
808	163	11:116558427:A:G	rs12799766	11	116558427	4.59137e-08	42	38
809	163	11:116559002:C:T	rs1145210	11	116559002	5.04404e-10	2	2
810	163	11:116559553:G:T	rs11824135	11	116559553	5.83027e-13	32	30
811	163	11:116576744:A:G	rs76468794	11	116576744	9.54109e-10	71	71
812	163	11:116579663:C:T	rs11216107	11	116579663	1.945e-12	4	4
813	163	11:116590787:A:G	rs6589563	11	116590787	3.49635e-13	16	16
814	163	11:116598988:A:G	rs180360	11	116598988	3.44626e-12	28	28
815	163	11:116610294:C:T	rs61905084	11	116610294	4.28232e-14	10	9
816	163	11:116619390:A:T	rs377491137	11	116619390	3.36817e-08	3	2
817	163	11:116623659:C:T	rs180327	11	116623659	7.47363e-13	3	3
818	163	11:116633825:C:T	rs918144	11	116633825	4.33624e-08	7	7
819	163	11:116639692:C:T	rs1268353	11	116639692	3.07333e-11	5	5
820	163	11:116648776:A:C	rs78296522	11	116648776	4.78997e-15	40	40
821	163	11:116648917:C:G	rs964184	11	116648917	6.16207e-52	3	3
822	163	11:116651115:C:T	rs11604424	11	116651115	3.8171e-19	3	3
823	163	11:116656788:A:C	rs10750096	11	116656788	7.32879e-37	18	17
824	163	11:116662407:C:G	rs3135506	11	116662407	4.60261e-18	49	48
825	163	11:116664040:A:G	rs10750097	11	116664040	2.17505e-26	5	5
826	163	11:116665661:C:G	rs1729410	11	116665661	8.57118e-14	3	3
827	163	11:116671824:C:T	rs9666150	11	116671824	2.07164e-13	7	7
828	163	11:116698963:A:C	rs2727788	11	116698963	1.78956e-09	15	11
829	163	11:116705568:G:T	rs10750098	11	116705568	3.22568e-18	18	18
830	163	11:116778293:C:T	rs79326407	11	116778293	2.40836e-12	8	8
831	163	11:116819617:A:G	rs1241658	11	116819617	7.29242e-12	105	104
832	163	11:116879676:C:T	rs7931398	11	116879676	1.73413e-10	93	91
833	163	11:116919208:A:G	rs61905717	11	116919208	1.52823e-10	189	182
834	163	11:116933363:G:GA	rs202207736	11	116933363	1.39014e-11	60	60
835	163	11:117042408:C:T	rs186808413	11	117042408	1.47177e-16	3	2
836	163	11:117071449:C:T	rs652455	11	117071449	4.29109e-10	5	5
837	163	11:117075566:C:T	rs508487	11	117075566	9.24098e-20	8	8
838	163	11:117085270:A:C	rs236911	11	117085270	4.18805e-10	32	32
839	163	11:117156893:G:T	rs1047964	11	117156893	6.80069e-15	3	3
840	163	11:117186506:A:G	rs28917234	11	117186506	1.55839e-08	2	2
841	164	12:580772:C:T	rs12811171	12	580772	4.14941e-08	21	21
842	165	12:4384844:G:T	rs76895963	12	4384844	4.67572e-09	1	1
843	166	12:11880581:C:T	rs10845408	12	11880581	4.92777e-09	57	50
844	167	12:28112256:C:T	rs10492364	12	28112256	4.30256e-08	1	1
845	167	12:28269927:C:CA	12:28269927_CA_C	12	28269927	3.77423e-09	566	537
846	167	12:28665359:C:T	rs11049684	12	28665359	8.63363e-11	602	575
847	168	12:50471630:A:G	rs2272391	12	50471630	3.77314e-08	75	72
848	168	12:50581647:C:T	rs7301566	12	50581647	2.72342e-11	135	126
849	168	12:51170077:C:T	rs112424236	12	51170077	1.23982e-11	140	123
850	168	12:51216890:C:T	rs11169572	12	51216890	1.70497e-09	278	262
851	168	12:51286750:C:T	rs7137881	12	51286750	1.28476e-08	47	45
852	169	12:57887130:A:ATATATAT	rs756746321	12	57887130	3.57122e-09	68	65
853	169	12:58153059:A:G	rs3741423	12	58153059	3.03159e-08	8	8
854	170	12:65711378:A:G	rs6581626	12	65711378	2.06043e-08	8	8
855	171	12:66327254:A:G	rs1156095	12	66327254	7.38363e-10	5	5
856	171	12:66328027:C:T	rs12810758	12	66328027	6.84844e-13	31	30
857	171	12:66347368:G:T	rs7959830	12	66347368	1.51433e-22	20	20
858	171	12:66367726:C:T	rs61921611	12	66367726	7.63117e-09	5	4
859	171	12:66383320:A:C	rs1585897	12	66383320	3.3247e-17	13	11
860	171	12:66388279:C:T	rs61921616	12	66388279	4.76505e-08	5	5
861	172	12:69827658:G:T	rs10748128	12	69827658	3.15202e-12	5	5
862	173	12:93958078:A:G	rs4761731	12	93958078	3.18478e-10	32	32
863	173	12:93972927:A:G	rs11107114	12	93972927	2.37426e-27	34	32
864	173	12:93973501:A:G	rs10745657	12	93973501	3.17865e-13	2	2
865	173	12:93977000:A:G	rs3741674	12	93977000	1.81423e-18	1	1
866	173	12:93993266:A:C	rs9634212	12	93993266	8.1953e-32	40	38
867	174	12:102372809:C:T	rs4764861	12	102372809	4.58133e-09	36	35
868	175	12:120753045:G:T	rs61945846	12	120753045	3.63016e-08	6	6
869	175	12:120846213:A:G	rs61945850	12	120846213	2.10528e-13	3	3
870	175	12:120880707:A:G	rs11065126	12	120880707	4.47232e-11	10	10
871	176	12:124201524:A:G	rs67516712	12	124201524	3.77022e-09	318	295
872	176	12:124269573:C:T	rs10846558	12	124269573	1.51963e-09	49	47
873	176	12:124313729:C:T	rs7969207	12	124313729	9.58621e-10	10	10
874	176	12:124317416:A:G	rs4930731	12	124317416	1.91625e-10	41	39
875	176	12:124324280:A:G	rs10846560	12	124324280	4.10689e-08	8	8
876	176	12:124336478:A:G	rs7959043	12	124336478	2.7851e-11	22	22
877	176	12:124393697:G:T	rs6488910	12	124393697	6.21104e-12	8	8
878	176	12:124428162:A:T	rs4930725	12	124428162	7.29739e-16	116	110
879	176	12:124481252:A:G	rs34714686	12	124481252	2.64408e-11	5	5
880	176	12:124506631:C:T	rs10773049	12	124506631	1.34899e-12	42	40
881	176	12:124508976:C:G	rs11057418	12	124508976	3.1092e-08	2	2
882	176	12:124510391:C:T	rs10773051	12	124510391	2.03057e-09	10	10
883	176	12:124519846:C:T	rs1716403	12	124519846	7.15331e-09	16	16
884	176	12:124527215:A:G	rs71458833	12	124527215	1.08285e-10	20	20
885	176	12:124580353:A:G	rs7297147	12	124580353	3.12713e-09	25	21
886	177	12:125039547:C:CACAGTCCAGGGG	rs763900892	12	125039547	7.55432e-10	9	8
887	177	12:125077567:C:T	rs837500	12	125077567	1.36357e-10	1	1
888	177	12:125259751:A:C	rs12578371	12	125259751	2.91156e-09	1	1
889	177	12:125264287:G:T	rs838886	12	125264287	5.5207e-11	15	12
890	177	12:125324798:A:C	rs61941676	12	125324798	6.76664e-09	6	2
891	177	12:125338529:C:T	rs10773112	12	125338529	1.59572e-10	3	3
892	178	13:50377910:A:C	rs146851424	13	50377910	1.84323e-10	4	4
893	178	13:50565104:A:ACT	13:50565104_ACT_A	13	50565104	1.65595e-12	4	4
894	178	13:50754200:A:G	rs2066625	13	50754200	1.04102e-08	44	41
895	178	13:50760125:C:T	rs182234180	13	50760125	1.13088e-08	9	9
896	178	13:50794756:T:TA	rs759369576	13	50794756	3.25825e-08	12	12
897	178	13:51062697:A:T	rs157175	13	51062697	8.96493e-09	12	9
898	178	13:51121547:A:G	rs9535463	13	51121547	2.79602e-18	94	93
899	178	13:51129412:C:T	rs1149827	13	51129412	1.90725e-10	2	2
900	179	13:114987237:G:GA	rs59891583	13	114987237	1.91734e-08	70	66
901	179	13:115013423:T:TTCTC	13:115013423_TTCTC_T	13	115013423	5.06703e-09	70	63
902	180	14:21542766:A:G	rs12889267	14	21542766	3.48708e-08	16	9
903	181	14:24805117:C:T	rs2295300	14	24805117	7.15483e-11	22	21
904	181	14:24823186:G:T	rs12895424	14	24823186	5.64757e-12	39	35
905	181	14:24835500:C:T	rs36226649	14	24835500	9.00485e-11	2	2
906	181	14:24835773:G:GA	14:24835773_GA_G	14	24835773	5.45672e-12	6	6
907	181	14:24835859:C:G	rs2332326	14	24835859	6.25681e-10	5	5
908	181	14:24844054:A:G	rs11628929	14	24844054	1.1645e-12	23	23
909	181	14:24849127:C:T	rs8008583	14	24849127	5.51139e-09	7	7
910	182	14:36220876:A:G	rs112957890	14	36220876	3.77888e-08	14	10
911	183	14:60903757:A:G	rs1254319	14	60903757	9.74474e-15	134	128
912	183	14:60948128:A:G	rs2350901	14	60948128	4.14831e-11	232	229
913	183	14:61003889:C:G	rs4899012	14	61003889	7.97236e-19	76	73
914	183	14:61050397:A:C	rs11844841	14	61050397	7.01393e-11	22	22
915	183	14:61063699:A:G	rs74502761	14	61063699	1.88303e-08	27	27
916	183	14:61105635:A:T	rs3783821	14	61105635	1.06387e-09	297	292
917	183	14:61278684:A:G	rs2020892	14	61278684	2.67234e-08	10	10
918	184	14:64772036:A:G	rs6573554	14	64772036	4.39574e-08	56	52
919	184	14:64835518:A:G	rs2987981	14	64835518	3.15029e-08	22	22
920	185	14:68343363:A:G	rs1950764	14	68343363	1.43078e-08	218	212
921	185	14:68724790:A:G	rs11628885	14	68724790	3.52581e-08	128	127
922	186	14:74986403:C:T	rs862041	14	74986403	1.72164e-08	36	33
923	187	14:92485881:G:T	rs7155279	14	92485881	9.80337e-12	292	283
924	187	14:92548993:C:CTTT	rs374165861	14	92548993	4.50099e-09	253	243
925	188	15:42015413:A:G	rs17677757	15	42015413	2.38453e-12	89	82
926	188	15:42105918:C:G	rs1201689	15	42105918	8.21754e-09	38	38
927	188	15:42143779:T:TG	rs138547502	15	42143779	6.58566e-10	33	31
928	189	15:43726625:A:C	rs150844304	15	43726625	2.348e-08	20	19
929	190	15:55705972:A:C	rs376071810	15	55705972	2.23441e-08	214	209
930	191	15:58582479:C:CTT	rs752859067	15	58582479	6.1719e-11	23	23
931	191	15:58678512:C:T	rs10468017	15	58678512	1.9753e-27	19	19
932	191	15:58679387:C:G	rs56358871	15	58679387	7.51419e-17	14	13
933	191	15:58682496:C:G	rs2043084	15	58682496	1.11282e-16	19	19
934	191	15:58687603:C:T	rs174418	15	58687603	1.14964e-23	11	11
935	191	15:58692118:A:T	rs397923	15	58692118	1.08739e-22	13	13
936	191	15:58692202:A:C	rs12708454	15	58692202	5.46204e-14	3	3
937	191	15:58696300:C:T	rs723967	15	58696300	8.34991e-23	14	14
938	191	15:58706911:A:G	rs62000869	15	58706911	1.51391e-11	4	4
939	191	15:58709182:A:G	rs422137	15	58709182	9.13751e-21	8	8
940	191	15:58710627:A:C	rs11071380	15	58710627	6.79449e-18	7	7
941	191	15:58712817:C:G	rs11854624	15	58712817	1.44388e-21	28	28
942	191	15:58716615:G:T	rs375372	15	58716615	9.42928e-14	1	1
943	191	15:58723939:A:G	rs2070895	15	58723939	2.23797e-35	17	17
944	191	15:58724706:A:G	rs11632618	15	58724706	2.89542e-09	1	1
945	191	15:58728067:A:G	rs72740877	15	58728067	8.1565e-09	1	1
946	191	15:58731567:A:G	rs261341	15	58731567	7.40737e-21	9	8
947	191	15:58736778:C:T	rs4775046	15	58736778	3.85914e-11	12	10
948	191	15:58742418:A:G	rs261336	15	58742418	3.65889e-22	11	10
949	191	15:58791416:G:T	rs59752567	15	58791416	1.14327e-08	2	2
950	191	15:58800766:C:T	rs12324517	15	58800766	4.02205e-08	4	3
951	192	15:63910433:G:T	rs75663391	15	63910433	7.57328e-09	6	5
952	193	15:67457698:A:G	rs35874463	15	67457698	8.43828e-09	1	1
953	194	15:74154050:C:CAA	15:74154050_CAA_C	15	74154050	4.97833e-10	5	5
954	194	15:74164031:A:T	rs7163502	15	74164031	3.3833e-08	4	4
955	194	15:74218466:A:C	rs16958477	15	74218466	1.22482e-08	3	2
956	194	15:74234902:C:T	rs12441130	15	74234902	3.07708e-10	19	19
957	194	15:74462801:C:T	rs6495089	15	74462801	8.40871e-10	8	7
958	195	15:80994288:A:G	rs2759301	15	80994288	2.38372e-08	47	46
959	196	15:84252061:A:T	rs10152514	15	84252061	5.23395e-10	8	5
960	196	15:84254262:A:G	rs2732159	15	84254262	1.15063e-10	4	4
961	196	15:84265890:C:G	rs2585073	15	84265890	3.85496e-12	10	9
962	196	15:84284552:A:G	rs2585058	15	84284552	9.28747e-20	5	5
963	196	15:84286492:A:G	rs2562784	15	84286492	4.50259e-14	1	1
964	196	15:84305444:A:G	rs2585043	15	84305444	3.90716e-08	31	31
965	196	15:84312855:C:CT	rs36042898	15	84312855	2.37448e-09	33	29
966	196	15:84330653:A:G	rs12148469	15	84330653	7.7246e-11	1	1
967	196	15:84372773:A:C	rs2585048	15	84372773	3.93085e-15	52	51
968	196	15:84419314:C:CT	rs551555687	15	84419314	3.90902e-10	2	2
969	196	15:84456496:G:T	rs35946026	15	84456496	2.37812e-14	6	2
970	196	15:84459360:C:T	rs8035886	15	84459360	2.10308e-17	3	3
971	196	15:84478679:A:G	rs7177929	15	84478679	1.03075e-17	64	60
972	196	15:84491203:A:G	rs376854269	15	84491203	3.16426e-15	3	2
973	196	15:84493651:C:T	rs5015595	15	84493651	4.01673e-16	3	2
974	196	15:84498945:C:G	rs4620919	15	84498945	1.72669e-08	5	5
975	196	15:84531499:A:G	rs58994367	15	84531499	1.10295e-10	5	1
976	196	15:84531695:A:G	rs143253231	15	84531695	2.14523e-20	9	4
977	196	15:84557450:A:C	rs17296856	15	84557450	4.12404e-17	29	25
978	196	15:84566248:A:G	rs11259926	15	84566248	8.7214e-10	8	8
979	196	15:84572456:A:T	rs66990951	15	84572456	2.93226e-08	6	4
980	196	15:84576348:A:G	rs11856122	15	84576348	2.06563e-25	103	101
981	196	15:84596724:A:AT	15:84596724_AT_A	15	84596724	2.10192e-10	3	1
982	196	15:84608488:C:T	rs4842926	15	84608488	3.86576e-14	3	3
983	196	15:84614800:C:G	rs11630705	15	84614800	3.44789e-10	2	2
984	196	15:84619027:A:G	rs62027811	15	84619027	1.69133e-11	119	115
985	196	15:84637219:A:G	rs138532692	15	84637219	4.13282e-10	7	7
986	196	15:84646982:C:T	rs881984	15	84646982	2.62802e-12	14	12
987	196	15:84789309:C:T	rs28635520	15	84789309	1.25001e-09	1	1
988	196	15:84915085:G:T	rs73445186	15	84915085	1.58543e-08	2	2
989	196	15:84916376:A:G	rs57928261	15	84916376	7.01748e-12	152	140
990	196	15:84950369:C:T	rs67119537	15	84950369	8.21469e-13	220	193
991	196	15:85088079:A:G	rs366717	15	85088079	5.31846e-13	18	17
992	196	15:85091770:A:G	rs1828571	15	85091770	6.84836e-10	9	9
993	196	15:85266774:C:T	rs35641144	15	85266774	7.19984e-11	31	31
994	197	15:89363532:C:G	rs4932429	15	89363532	4.99291e-08	21	19
995	197	15:89381704:C:CT	rs764516200	15	89381704	2.93357e-10	2	1
996	197	15:89383006:G:T	rs883325	15	89383006	2.44212e-10	2	2
997	197	15:89384352:C:G	rs147608413	15	89384352	1.05715e-10	2	2
998	197	15:89394308:C:T	rs151039950	15	89394308	1.24144e-09	2	2
999	197	15:89397827:A:G	rs28584580	15	89397827	9.6624e-23	15	15
1000	197	15:89398939:C:T	rs11633157	15	89398939	1.31951e-13	1	1
1001	197	15:89399167:C:T	rs530742363	15	89399167	4.70247e-14	17	16
1002	197	15:89401109:A:G	rs4932439	15	89401109	2.6169e-08	7	7
1003	197	15:89403404:A:G	rs3784757	15	89403404	5.46044e-15	8	8
1004	197	15:89408081:G:T	rs8024016	15	89408081	1.00854e-11	9	9
1005	197	15:89409603:C:T	rs1983332	15	89409603	1.03174e-10	5	5
1006	197	15:89415247:C:G	rs3817428	15	89415247	1.73739e-13	3	3
1007	197	15:89433954:C:T	rs188674699	15	89433954	2.94486e-09	2	2
1008	198	15:99232767:A:AT	15:99232767_AT_A	15	99232767	4.4614e-12	24	24
1009	198	15:99240481:A:G	rs11630479	15	99240481	7.79894e-15	13	11
1010	198	15:99240793:A:G	rs72767957	15	99240793	2.19677e-10	20	18
1011	198	15:99259016:A:G	rs11634241	15	99259016	1.10723e-09	73	65
1012	199	15:100660989:A:T	rs72770234	15	100660989	3.60208e-09	1	1
1013	199	15:100692953:A:G	rs72755233	15	100692953	5.65274e-22	1	1
1014	200	15:101718239:C:G	rs62621400	15	101718239	3.77473e-10	1	1
1015	201	16:778820:A:G	rs12448432	16	778820	3.47655e-10	40	34
1016	202	16:2111230:A:G	rs2074969	16	2111230	7.49045e-09	7	6
1017	202	16:2141318:A:AGG	16:2141318_AGG_A	16	2141318	8.29157e-12	19	18
1018	202	16:2155819:A:C	rs28610092	16	2155819	2.82795e-16	46	44
1019	202	16:2160973:A:G	rs116092985	16	2160973	6.81515e-12	29	25
1020	202	16:2239402:C:T	rs27381	16	2239402	1.56551e-10	30	26
1021	202	16:2262925:C:CTGTT	rs113425885	16	2262925	7.38024e-09	49	46
1022	202	16:2291350:A:G	rs27648	16	2291350	7.99827e-09	18	17
1023	203	16:4014282:C:G	rs2238435	16	4014282	3.79539e-14	8	4
1024	203	16:4027605:C:T	rs2240735	16	4027605	1.10324e-08	12	12
1025	204	16:20008417:A:G	rs7203942	16	20008417	1.59995e-08	75	74
1026	205	16:24727064:A:G	rs7188873	16	24727064	1.01693e-08	22	17
1027	205	16:24820393:A:G	rs35283675	16	24820393	1.25377e-08	47	46
1028	205	16:24838497:G:T	rs12930727	16	24838497	1.45328e-08	42	39
1029	206	16:28348344:A:G	rs2466826	16	28348344	4.39917e-13	334	242
1030	206	16:28528781:A:G	rs28449958	16	28528781	1.25017e-08	216	145
1031	206	16:28579915:G:GT	16:28579915_GT_G	16	28579915	1.2874e-08	87	77
1032	206	16:28653784:A:T	rs2411431	16	28653784	2.71947e-08	35	28
1033	206	16:28704506:A:ATTT	16:28704506_ATTT_A	16	28704506	7.17266e-11	353	260
1034	206	16:28952638:C:T	rs11639897	16	28952638	4.01534e-09	135	129
1035	207	16:29931593:C:T	rs8048433	16	29931593	1.25513e-09	53	52
1036	207	16:29934050:A:G	rs12932403	16	29934050	6.65259e-17	29	29
1037	207	16:29958216:A:G	rs8054556	16	29958216	5.1799e-26	112	108
1038	207	16:30030333:A:C	rs78363733	16	30030333	1.11965e-08	57	47
1039	207	16:30059084:A:ATT	rs538919957	16	30059084	4.57045e-13	88	83
1040	207	16:30142021:C:G	rs57149692	16	30142021	2.21692e-13	44	41
1041	208	16:31037020:A:T	rs11150604	16	31037020	2.04043e-13	77	65
1042	208	16:31105554:A:C	rs2884737	16	31105554	2.95721e-14	4	1
1043	209	16:53769677:A:G	rs6499640	16	53769677	3.96753e-08	12	12
1044	209	16:53799278:G:GT	rs796856741	16	53799278	8.09032e-18	116	112
1045	209	16:53806145:C:T	rs2058908	16	53806145	4.95027e-14	5	5
1046	209	16:53808258:A:G	rs1477196	16	53808258	1.74379e-11	23	21
1047	210	16:56651160:A:T	rs59238099	16	56651160	6.99884e-09	6	6
1048	210	16:56671696:C:T	rs1846692	16	56671696	1.0335e-08	6	6
1049	210	16:56767381:A:G	rs77050717	16	56767381	1.48041e-11	1	1
1050	210	16:56800627:C:T	rs11076170	16	56800627	3.00047e-08	6	6
1051	210	16:56802213:C:T	rs10852552	16	56802213	2.74839e-12	33	29
1052	210	16:56811187:A:G	rs78993150	16	56811187	1.72004e-08	8	8
1053	210	16:56824183:G:T	rs2164514	16	56824183	2.8776e-09	6	6
1054	210	16:56827946:A:G	rs55995508	16	56827946	2.752e-08	3	3
1055	210	16:56836108:C:T	rs9929577	16	56836108	6.19655e-15	29	28
1056	210	16:56866196:C:T	rs2241770	16	56866196	3.20545e-23	38	38
1057	210	16:56898198:A:G	rs62035923	16	56898198	9.61916e-24	3	3
1058	210	16:56905458:G:T	rs12597428	16	56905458	2.72035e-09	2	2
1059	210	16:56908884:A:G	rs11640954	16	56908884	3.26729e-12	11	11
1060	210	16:56918125:A:C	rs35797045	16	56918125	5.68402e-09	6	6
1061	210	16:56919235:A:G	rs5802	16	56919235	4.9195e-12	28	25
1062	210	16:56938016:A:G	rs12446689	16	56938016	1.58667e-08	62	61
1063	210	16:56942921:A:T	rs1138429	16	56942921	1.52387e-27	1	1
1064	210	16:56945049:A:C	rs59515242	16	56945049	5.75997e-19	29	29
1065	210	16:56953261:A:G	rs12924331	16	56953261	1.19438e-10	21	21
1066	210	16:56970210:A:T	rs72786781	16	56970210	2.24862e-09	5	5
1067	210	16:56980135:A:G	rs112952893	16	56980135	3.19069e-14	31	28
1068	210	16:56982549:C:T	rs193694	16	56982549	6.18835e-14	17	15
1069	210	16:56985139:A:G	rs9989419	16	56985139	3.06762e-95	2	2
1070	210	16:56985555:A:G	rs12448528	16	56985555	2.97046e-97	1	1
1071	210	16:56986045:G:T	rs1122390	16	56986045	1.4532e-08	8	6
1072	210	16:56989015:C:T	rs7200805	16	56989015	1.77591e-10	3	3
1073	210	16:56989830:A:G	rs12923459	16	56989830	8.68741e-110	2	2
1074	210	16:56991363:C:T	rs183130	16	56991363	4.32713e-189	14	12
1075	210	16:56992842:G:T	rs2115429	16	56992842	2.33165e-19	8	8
1076	210	16:56993211:C:T	rs12708967	16	56993211	1.03771e-91	4	3
1077	210	16:56994212:C:T	rs12720918	16	56994212	3.81246e-69	2	2
1078	210	16:56994894:A:G	rs4783961	16	56994894	9.6622e-31	1	1
1079	210	16:56996288:A:G	rs708272	16	56996288	6.44996e-161	14	14
1080	210	16:56998572:C:G	rs9929488	16	56998572	3.16275e-100	3	2
1081	210	16:57000885:A:G	rs12720922	16	57000885	4.44183e-156	11	10
1082	210	16:57000938:A:G	rs118146573	16	57000938	4.99212e-118	1	1
1083	210	16:57001985:A:C	rs60545348	16	57001985	9.69393e-18	12	11
1084	210	16:57003146:C:T	rs11076174	16	57003146	8.44736e-22	1	1
1085	210	16:57007353:C:T	rs5883	16	57007353	1.09274e-18	7	7
1086	210	16:57007446:G:T	rs11076176	16	57007446	4.38584e-106	2	2
1087	210	16:57007652:A:G	rs11644475	16	57007652	2.31896e-09	2	2
1088	210	16:57009941:C:T	rs289719	16	57009941	1.48495e-45	9	9
1089	210	16:57010232:C:T	rs56208677	16	57010232	1.0051e-31	1	1
1090	210	16:57010382:G:T	rs71387147	16	57010382	9.52085e-09	1	1
1091	210	16:57010486:C:T	rs117427818	16	57010486	7.16474e-74	2	2
1092	210	16:57010948:G:T	rs1968905	16	57010948	1.9818e-18	2	2
1093	210	16:57014411:C:T	rs12708983	16	57014411	5.40269e-11	1	1
1094	210	16:57014875:A:G	rs4784745	16	57014875	1.60704e-31	5	5
1095	210	16:57017002:G:T	rs9923854	16	57017002	2.36284e-13	1	1
1096	210	16:57017319:A:G	rs1800777	16	57017319	1.23783e-52	2	2
1097	210	16:57017762:C:G	rs289742	16	57017762	5.51724e-22	11	9
1098	210	16:57021433:A:G	rs12934552	16	57021433	1.21789e-09	6	6
1099	210	16:57022748:C:T	rs172337	16	57022748	7.05224e-12	15	15
1100	210	16:57026775:A:G	rs289751	16	57026775	3.94892e-10	1	1
1101	210	16:57026936:A:G	rs289752	16	57026936	9.347e-13	2	2
1102	210	16:57031716:C:T	rs7187261	16	57031716	4.4368e-08	4	2
1103	210	16:57032461:G:T	rs7198642	16	57032461	7.78104e-12	2	2
1104	210	16:57033696:A:G	rs1875236	16	57033696	8.30808e-11	2	2
1105	210	16:57037903:C:T	rs289707	16	57037903	8.69308e-11	6	6
1106	210	16:57048118:C:T	rs289703	16	57048118	1.04409e-11	10	8
1107	210	16:57049137:A:G	rs75911530	16	57049137	1.50193e-14	1	1
1108	210	16:57075781:C:T	rs289727	16	57075781	1.1181e-09	6	6
1109	210	16:57088865:C:T	rs45544836	16	57088865	8.71159e-13	1	1
1110	211	16:67423939:A:G	rs1053612	16	67423939	8.97473e-09	44	43
1111	211	16:67833171:C:T	rs9928531	16	67833171	2.15102e-09	166	161
1112	211	16:67923472:C:CA	16:67923472_CA_C	16	67923472	3.20729e-08	1	1
1113	211	16:67976320:A:T	rs4986970	16	67976320	8.47121e-10	6	6
1114	212	16:81516931:G:GT	rs34106287	16	81516931	4.43854e-13	18	17
1115	212	16:81521721:A:T	rs199824631	16	81521721	7.99636e-16	27	27
1116	212	16:81525727:A:G	rs2926004	16	81525727	7.47864e-09	18	18
1117	212	16:81534790:C:T	rs2925979	16	81534790	6.01199e-26	11	11
1118	212	16:81543832:A:G	rs2927307	16	81543832	3.84374e-11	5	5
1119	212	16:81545903:G:T	rs2927305	16	81545903	2.45598e-13	1	1
1120	212	16:81550651:C:G	rs2966100	16	81550651	8.02922e-09	2	2
1121	212	16:81571979:G:T	rs1870924	16	81571979	8.3373e-11	9	9
1122	212	16:81582440:C:G	rs28377284	16	81582440	1.03924e-08	3	3
1123	212	16:81589148:A:G	rs34405634	16	81589148	7.94672e-09	5	4
1124	212	16:81590971:C:T	rs9888752	16	81590971	1.44264e-08	12	10
1125	212	16:81599271:G:T	rs2966117	16	81599271	4.12535e-08	22	22
1126	213	16:84901475:C:G	rs4303473	16	84901475	6.34415e-10	1	1
1127	214	16:89535888:C:T	rs55637757	16	89535888	2.23549e-09	3	3
1128	214	16:89537697:C:T	rs34373216	16	89537697	9.04241e-10	103	100
1129	214	16:89564055:A:T	rs12920022	16	89564055	1.59729e-08	3	3
1130	215	17:3881293:C:T	rs12453576	17	3881293	3.96687e-08	12	12
1131	215	17:3963836:C:CTT	rs781424102	17	3963836	1.72394e-10	129	121
1132	215	17:3981148:C:G	rs8074454	17	3981148	3.03381e-09	99	89
1133	216	17:7141140:C:G	rs77234976	17	7141140	4.54114e-08	5	5
1134	216	17:7557419:A:G	rs1642763	17	7557419	1.19475e-10	4	4
1135	216	17:7571752:G:T	rs78378222	17	7571752	4.59666e-12	3	3
1136	216	17:7578671:C:T	rs35850753	17	7578671	8.47165e-12	3	3
1137	217	17:17425279:C:T	rs11658944	17	17425279	5.93017e-10	8	8
1138	217	17:17489606:A:G	rs9895028	17	17489606	1.08283e-10	117	113
1139	218	17:28590530:C:T	rs2129785	17	28590530	1.19986e-08	7	6
1140	218	17:28781792:A:G	rs2011614	17	28781792	8.99042e-09	10	10
1141	218	17:28806294:C:T	rs17767418	17	28806294	3.08533e-08	11	10
1142	218	17:28997872:C:T	rs142256814	17	28997872	9.87114e-12	6	6
1143	218	17:29016570:C:G	rs8081496	17	29016570	9.36943e-09	3	3
1144	218	17:29055439:A:C	rs28636673	17	29055439	9.39059e-14	28	28
1145	218	17:29148357:C:CA	17:29148357_CA_C	17	29148357	5.33238e-18	44	40
1146	218	17:29161503:A:G	rs11080134	17	29161503	8.22823e-16	8	6
1147	218	17:29164023:A:C	rs3764419	17	29164023	3.76838e-30	15	11
1148	218	17:29211667:A:G	rs7223535	17	29211667	3.78084e-33	31	25
1149	218	17:29243402:A:G	rs117870634	17	29243402	2.77797e-10	12	11
1150	218	17:29318794:C:T	rs62068776	17	29318794	2.60394e-19	1	1
1151	218	17:29325023:C:G	rs12453269	17	29325023	3.52966e-08	1	1
1152	218	17:29723000:C:G	rs731758	17	29723000	3.32953e-08	115	107
1153	219	17:38178149:A:G	rs2302776	17	38178149	3.05338e-08	52	50
1154	219	17:38279036:C:G	rs117827273	17	38279036	4.65669e-09	16	14
1155	219	17:38344485:C:T	rs2314338	17	38344485	6.99573e-12	22	20
1156	219	17:38363630:C:CT	rs57210551	17	38363630	5.49075e-10	17	14
1157	219	17:38496320:A:G	rs2715553	17	38496320	4.51396e-08	11	11
1158	219	17:38505824:C:G	rs2586116	17	38505824	3.89813e-09	5	5
1159	219	17:38597922:C:CTT	rs372866947	17	38597922	1.31797e-09	16	16
1160	220	17:41840849:C:T	rs77697917	17	41840849	2.59579e-23	5	5
1161	220	17:41914714:A:AC	17:41914714_AC_A	17	41914714	3.43118e-08	1	1
1162	220	17:41984849:C:G	rs231477	17	41984849	5.54557e-10	3	3
1163	220	17:42155742:C:T	rs55764662	17	42155742	1.76355e-11	1	1
1164	221	17:45405144:A:G	rs7221345	17	45405144	2.20499e-09	67	66
1165	221	17:45440269:C:T	rs62076461	17	45440269	1.96856e-09	287	266
1166	221	17:45635239:C:T	rs9989466	17	45635239	1.92144e-10	133	132
1167	222	17:59497277:A:G	rs757608	17	59497277	1.68074e-14	14	14
1168	223	17:61681357:C:T	rs55853543	17	61681357	1.57977e-09	232	207
1169	223	17:61833283:C:CAA	17:61833283_CAA_C	17	61833283	2.65325e-10	108	84
1170	223	17:61996255:A:C	rs2005172	17	61996255	3.57741e-14	15	14
1171	223	17:61997202:A:G	rs28485730	17	61997202	4.64878e-11	216	194
1172	224	17:62483931:C:T	rs113252144	17	62483931	4.83879e-08	2	2
1173	225	17:65821166:A:C	rs8079078	17	65821166	4.51655e-08	70	62
1174	225	17:65827443:C:T	rs62084208	17	65827443	5.67388e-10	325	308
1175	226	17:76787885:C:T	rs62075586	17	76787885	1.55338e-09	113	109
1176	227	18:20146761:A:G	rs72875017	18	20146761	1.12691e-08	2	2
1177	227	18:20490872:G:T	rs72885774	18	20490872	8.04935e-12	83	83
1178	227	18:20644443:A:T	rs9950078	18	20644443	4.11503e-09	5	5
1179	227	18:20647586:G:T	rs58596743	18	20647586	4.36012e-12	4	4
1180	227	18:20650209:A:G	rs72872751	18	20650209	1.70669e-08	1	1
1181	227	18:20659890:T:TCCTGTC	rs112676856	18	20659890	1.42537e-12	7	7
1182	227	18:20681353:A:G	rs60048129	18	20681353	3.49554e-11	7	6
1183	227	18:20681456:A:C	rs12966529	18	20681456	4.85852e-16	37	34
1184	227	18:20707115:C:T	rs4239435	18	20707115	1.12386e-10	18	13
1185	227	18:20720973:G:T	rs11082304	18	20720973	1.17843e-18	3	1
1186	227	18:20726731:A:G	rs35699973	18	20726731	1.96842e-40	42	40
1187	227	18:20751455:C:G	rs55981836	18	20751455	1.31854e-11	1	1
1188	227	18:20776866:A:G	rs2117243	18	20776866	9.25975e-10	4	3
1189	227	18:20798761:C:T	rs72874993	18	20798761	9.09267e-11	3	3
1190	227	18:20807902:C:G	rs2117244	18	20807902	2.04145e-15	3	2
1191	227	18:20826151:A:C	rs113949240	18	20826151	1.08994e-08	21	21
1192	227	18:20832557:A:G	rs6507568	18	20832557	3.7647e-20	3	3
1193	227	18:20895049:C:T	rs9967119	18	20895049	1.46275e-11	4	1
1194	227	18:20897797:C:G	rs2117242	18	20897797	2.42499e-14	36	28
1195	227	18:20912177:A:T	rs11664458	18	20912177	9.92602e-09	21	21
1196	227	18:20953720:A:G	rs8099409	18	20953720	1.52466e-08	13	10
1197	227	18:20982771:T:TA	rs111376551	18	20982771	2.55209e-18	92	77
1198	227	18:21016793:G:T	rs12457526	18	21016793	2.04121e-09	23	19
1199	227	18:21069269:C:T	rs8098618	18	21069269	9.73972e-13	22	15
1200	227	18:21080859:A:C	rs1893659	18	21080859	9.36485e-13	106	71
1201	227	18:21142992:A:T	rs1624695	18	21142992	1.15419e-09	37	31
1202	227	18:21152232:C:T	rs76233399	18	21152232	3.9439e-08	3	3
1203	228	18:46657577:C:T	rs77757914	18	46657577	3.52949e-12	13	3
1204	228	18:47066144:A:C	rs80204526	18	47066144	3.88557e-12	2	2
1205	228	18:47093864:C:T	rs2000813	18	47093864	1.83585e-09	16	15
1206	228	18:47094442:C:T	rs8096042	18	47094442	2.92133e-09	9	9
1207	228	18:47109955:A:G	rs77960347	18	47109955	6.67096e-19	2	2
1208	228	18:47133828:A:G	rs8090363	18	47133828	4.28924e-19	6	6
1209	228	18:47144223:A:T	rs4121823	18	47144223	1.22291e-11	2	2
1210	228	18:47145202:A:G	rs12958839	18	47145202	1.28194e-08	7	7
1211	228	18:47148886:C:T	rs73959582	18	47148886	1.44888e-12	1	1
1212	228	18:47149635:A:C	rs7235080	18	47149635	1.0338e-09	1	1
1213	228	18:47157439:C:T	rs2000826	18	47157439	4.87043e-10	6	4
1214	228	18:47168648:A:G	rs6507938	18	47168648	2.44594e-18	22	20
1215	228	18:47169340:G:T	rs118043171	18	47169340	1.32163e-10	1	1
1216	228	18:47169890:G:T	rs11411497	18	47169890	2.28329e-08	6	6
1217	228	18:47189138:A:G	rs6507940	18	47189138	3.37181e-08	8	5
1218	228	18:47224182:C:G	rs17657001	18	47224182	1.17058e-08	30	30
1219	228	18:47228943:C:T	rs12965067	18	47228943	2.20116e-12	12	12
1220	228	18:47234614:A:G	rs7238201	18	47234614	2.21724e-11	10	10
1221	228	18:47261744:A:C	rs3892138	18	47261744	1.37998e-08	1	1
1222	228	18:47294121:A:G	rs118112749	18	47294121	1.24279e-08	11	7
1223	228	18:47318885:A:G	rs150342704	18	47318885	1.94369e-09	48	48
1224	229	18:57721198:C:T	rs72989246	18	57721198	2.25686e-11	1	1
1225	229	18:57746815:C:CA	rs35693219	18	57746815	3.40942e-20	19	17
1226	229	18:57767635:C:T	rs11660783	18	57767635	2.06537e-27	54	53
1227	229	18:57776391:A:T	rs11664167	18	57776391	4.60456e-25	92	87
1228	229	18:57829135:C:T	rs6567160	18	57829135	1.17934e-40	120	119
1229	229	18:57835314:C:CT	18:57835314_CT_C	18	57835314	2.85046e-25	1	1
1230	229	18:57848674:A:T	rs694535	18	57848674	5.24504e-14	55	50
1231	229	18:57865141:C:T	rs35922794	18	57865141	4.05484e-11	1	1
1232	229	18:57882787:A:C	rs489693	18	57882787	1.77984e-28	63	63
1233	229	18:57890825:C:T	rs9958386	18	57890825	2.5584e-22	94	92
1234	229	18:57914679:A:G	rs68033110	18	57914679	6.12712e-25	2	2
1235	229	18:57923932:C:T	rs2168710	18	57923932	4.74568e-08	19	19
1236	229	18:57929432:A:G	rs17700633	18	57929432	1.96592e-21	68	68
1237	229	18:57948400:A:G	rs80116344	18	57948400	9.79076e-14	2	2
1238	229	18:58013565:C:T	rs59992789	18	58013565	2.85872e-14	33	33
1239	229	18:58022740:C:G	rs67164636	18	58022740	1.97357e-11	1	1
1240	229	18:58026591:C:G	rs55671090	18	58026591	7.28148e-14	32	32
1241	229	18:58030420:A:AAGAT	rs773908649	18	58030420	1.7305e-09	51	51
1242	229	18:58035204:G:T	rs1943226	18	58035204	7.23209e-11	1	1
1243	229	18:58040624:A:G	rs17066842	18	58040624	5.40614e-09	13	13
1244	229	18:58048877:A:G	rs78138914	18	58048877	2.37801e-12	2	2
1245	229	18:58056077:A:AT	18:58056077_AT_A	18	58056077	2.09266e-08	30	30
1246	229	18:58083659:C:CT	rs569232867	18	58083659	4.44023e-08	1	1
1247	230	19:2475289:A:C	rs3783492	19	2475289	4.1169e-08	8	7
1248	231	19:3408665:A:T	rs4807462	19	3408665	1.83393e-08	18	16
1249	231	19:3410021:C:T	rs2345365	19	3410021	4.50967e-10	19	17
1250	231	19:3438636:C:T	rs35533339	19	3438636	5.31715e-09	22	18
1251	231	19:3443405:A:C	rs4806937	19	3443405	1.91378e-10	24	19
1252	232	19:7105821:C:G	rs2914557	19	7105821	4.96883e-08	23	23
1253	233	19:8429323:A:G	rs116843064	19	8429323	1.11995e-15	1	1
1254	233	19:8441959:A:G	rs79366941	19	8441959	2.21602e-10	4	2
1255	233	19:8445766:T:TGTG	rs757849192	19	8445766	3.30868e-08	29	23
1256	233	19:8469738:C:T	rs2967605	19	8469738	4.35141e-09	6	6
1257	233	19:8589030:C:T	rs113898159	19	8589030	2.58232e-10	25	24
1258	233	19:8596372:A:ACAG	19:8596372_ACAG_A	19	8596372	2.69996e-09	2	1
1259	233	19:8615589:A:G	rs4804311	19	8615589	2.18031e-11	20	20
1260	233	19:8620823:A:G	rs73501545	19	8620823	3.65201e-11	18	18
1261	233	19:8632075:C:T	rs7248239	19	8632075	1.0465e-08	12	11
1262	233	19:8637832:C:T	rs117700741	19	8637832	4.50127e-13	1	1
1263	233	19:8644031:C:G	rs4072910	19	8644031	2.94688e-18	12	12
1264	233	19:8660004:A:G	rs3936234	19	8660004	4.68468e-10	9	7
1265	233	19:8669867:G:T	rs11670030	19	8669867	1.52123e-10	1	1
1266	233	19:8670147:C:T	rs62621197	19	8670147	1.24918e-20	1	1
1267	234	19:10765478:C:CG	19:10765478_CG_C	19	10765478	4.39873e-09	31	31
1268	235	19:11193949:A:G	rs10412048	19	11193949	3.22266e-10	69	62
1269	235	19:11205975:A:G	rs8102912	19	11205975	4.74197e-08	6	6
1270	236	19:17275777:C:T	rs34831515	19	17275777	2.50422e-08	10	9
1271	237	19:30265235:A:G	rs12461902	19	30265235	2.39667e-10	40	38
1272	237	19:30326600:A:G	rs12460611	19	30326600	4.38796e-14	55	53
1273	237	19:30342679:A:T	rs4556910	19	30342679	7.92974e-09	14	12
1274	238	19:36215779:G:GGGGTCTGGATCA	rs141957853	19	36215779	4.15631e-08	23	23
1275	239	19:45388241:G:T	rs283810	19	45388241	1.57923e-09	2	2
1276	239	19:45400747:A:T	rs61679753	19	45400747	9.56375e-15	7	7
1277	239	19:45412079:C:T	rs7412	19	45412079	1.84063e-18	7	7
1278	239	19:45413576:C:T	rs75627662	19	45413576	4.05405e-11	5	5
1279	239	19:45414451:C:T	rs439401	19	45414451	6.25792e-09	7	4
1280	239	19:45431453:A:G	rs114448690	19	45431453	1.2704e-09	12	10
1281	239	19:45450928:C:T	rs4803775	19	45450928	3.48236e-08	80	69
1282	239	19:45466238:C:T	rs204913	19	45466238	3.91982e-09	26	26
1283	239	19:45470913:C:T	rs10775543	19	45470913	5.78266e-10	6	6
1284	239	19:45504349:C:G	rs35577563	19	45504349	3.22485e-16	60	45
1285	240	19:47545719:C:T	rs4577206	19	47545719	8.74154e-10	8	8
1286	240	19:47557472:A:G	rs61599759	19	47557472	3.83764e-09	13	8
1287	240	19:47569003:A:G	rs3810291	19	47569003	1.42454e-10	51	46
1288	240	19:47629264:C:T	rs309190	19	47629264	3.99089e-09	3	3
1289	241	19:54800500:A:G	rs367070	19	54800500	6.51548e-10	34	33
1290	242	20:4099558:G:T	rs58842569	20	4099558	2.50897e-09	6	6
1291	243	20:6442961:A:G	rs6077004	20	6442961	3.99887e-08	6	4
1292	243	20:6566965:C:T	rs979131	20	6566965	2.5908e-12	40	38
1293	243	20:6569368:C:T	rs1570042	20	6569368	2.10897e-08	99	91
1294	243	20:6572870:A:G	rs1884899	20	6572870	2.03108e-10	60	59
1295	243	20:6635266:A:G	rs6054427	20	6635266	4.10359e-12	35	30
1296	244	20:32077916:A:C	rs187449369	20	32077916	1.6228e-10	81	80
1297	244	20:32505658:C:G	rs62209647	20	32505658	2.23393e-10	20	18
1298	244	20:32516927:C:T	rs6087545	20	32516927	4.74622e-08	14	12
1299	244	20:32573900:C:T	rs6142078	20	32573900	5.9281e-10	92	88
1300	244	20:32606735:A:C	rs13043392	20	32606735	1.35311e-13	8	8
1301	244	20:32648075:C:G	rs73904764	20	32648075	4.328e-10	412	5
1302	244	20:32654818:A:C	rs79027916	20	32654818	1.37559e-11	2	2
1303	244	20:32683116:C:CTT	20:32683116_CTT_C	20	32683116	1.83786e-08	207	195
1304	244	20:32912091:A:G	rs6087571	20	32912091	3.79573e-20	5	5
1305	244	20:32987687:C:T	rs62212171	20	32987687	2.49174e-11	50	47
1306	244	20:33032915:C:T	rs6579167	20	33032915	5.67978e-16	3	3
1307	244	20:33072578:A:G	rs61341205	20	33072578	2.1947e-09	56	53
1308	244	20:33132364:C:T	rs6088520	20	33132364	2.72199e-17	226	212
1309	244	20:33212055:A:G	rs6142206	20	33212055	2.22185e-17	303	291
1310	244	20:33223024:A:AGGAAAGT	20:33223024_AGGAAAGT_A	20	33223024	2.43411e-09	13	13
1311	244	20:33247851:A:AT	rs555262911	20	33247851	1.03203e-09	203	195
1312	244	20:33257996:C:CT	rs71194631	20	33257996	4.33002e-20	255	246
1313	244	20:33326680:C:T	rs113921126	20	33326680	2.41912e-11	11	10
1314	244	20:33374925:G:GA	rs745471429	20	33374925	1.95656e-20	85	78
1315	244	20:33470514:C:T	rs6088638	20	33470514	3.19634e-18	6	6
1316	244	20:33533186:G:GA	rs11453665	20	33533186	5.19725e-23	137	132
1317	244	20:33597281:C:CA	rs529845813	20	33597281	6.78724e-18	245	225
1318	244	20:33714805:C:T	rs6087677	20	33714805	5.66157e-10	122	108
1319	244	20:33737824:A:C	rs3761141	20	33737824	3.08222e-13	85	73
1320	244	20:33763764:A:G	rs2069951	20	33763764	3.17195e-10	8	8
1321	244	20:33767865:A:G	rs6060283	20	33767865	4.96574e-12	43	38
1322	244	20:33794378:A:G	rs6060308	20	33794378	1.13453e-13	11	7
1323	244	20:33804510:A:T	rs681147	20	33804510	2.0914e-08	33	33
1324	244	20:33825378:A:G	rs12479765	20	33825378	4.60592e-18	12	12
1325	244	20:33844938:A:C	rs2425024	20	33844938	1.93064e-28	6	5
1326	244	20:33856674:C:T	rs2425039	20	33856674	4.79224e-10	6	5
1327	244	20:33859675:C:T	rs11696548	20	33859675	5.74013e-11	4	4
1328	244	20:33864484:A:G	rs7280	20	33864484	7.36295e-38	10	10
1329	244	20:33871661:C:T	rs2425046	20	33871661	1.24244e-08	29	28
1330	244	20:33872215:A:C	rs1802241	20	33872215	7.27186e-09	8	3
1331	244	20:33881774:A:G	rs6058224	20	33881774	4.59047e-13	36	33
1332	244	20:33885155:C:T	rs13037376	20	33885155	4.40872e-14	4	4
1333	244	20:33910941:C:T	rs34495937	20	33910941	1.38608e-41	165	155
1334	244	20:33945899:A:G	rs150487860	20	33945899	1.33951e-08	7	7
1335	244	20:33988114:A:G	rs62210588	20	33988114	2.18573e-10	25	25
1336	244	20:33993091:A:G	rs1204660	20	33993091	2.866e-11	1	1
1337	244	20:34011966:G:T	rs137874109	20	34011966	8.26149e-15	3	3
1338	244	20:34025756:A:G	rs143384	20	34025756	2.90358e-65	130	121
1339	244	20:34030606:A:G	rs34298551	20	34030606	1.34844e-29	9	9
1340	244	20:34031309:G:GATTATT	rs139252705	20	34031309	4.38519e-09	2	2
1341	244	20:34037703:A:G	rs58029146	20	34037703	4.4279e-15	57	54
1342	244	20:34039394:G:T	rs6119609	20	34039394	6.62836e-28	140	135
1343	244	20:34120613:A:AT	rs531138545	20	34120613	2.42047e-12	57	51
1344	244	20:34137545:A:C	rs140847108	20	34137545	1.23452e-10	4	4
1345	244	20:34173741:C:T	rs6142415	20	34173741	6.37174e-15	56	53
1346	244	20:34175417:A:C	rs6088889	20	34175417	2.37573e-13	30	28
1347	244	20:34185161:G:T	rs6120993	20	34185161	1.33198e-17	48	47
1348	244	20:34186953:C:T	rs6120997	20	34186953	9.19205e-11	1	1
1349	244	20:34208516:C:T	rs2425067	20	34208516	1.6982e-08	11	10
1350	244	20:34300456:C:T	rs2425083	20	34300456	2.87412e-20	323	312
1351	244	20:34321533:A:AAAAAAG	rs113092336	20	34321533	2.82872e-12	399	385
1352	244	20:34441142:C:CA	rs374587283	20	34441142	5.75694e-10	214	202
1353	244	20:34613567:A:AT	rs11167285	20	34613567	2.46661e-17	147	140
1354	244	20:34637634:A:G	rs7261967	20	34637634	1.30471e-13	80	79
1355	244	20:34646012:C:T	rs2746089	20	34646012	1.74563e-08	4	4
1356	244	20:34671179:A:G	rs2590990	20	34671179	2.45004e-19	60	58
1357	244	20:34712310:C:T	rs6141600	20	34712310	1.81506e-19	12	12
1358	244	20:34750363:C:G	rs11696352	20	34750363	1.78267e-11	75	70
1359	245	20:35864214:C:T	rs6032233	20	35864214	3.95389e-08	150	140
1360	246	20:43008981:C:T	rs150224153	20	43008981	3.42132e-10	2	2
1361	246	20:43042364:C:T	rs1800961	20	43042364	3.31738e-18	1	1
1362	247	20:44547970:C:T	rs2868346	20	44547970	6.19322e-23	26	24
1363	247	20:44548193:C:T	rs3843763	20	44548193	2.0561e-09	6	6
1364	247	20:44563217:A:G	rs77617917	20	44563217	1.62567e-11	3	3
1365	247	20:44570192:C:T	rs6073966	20	44570192	4.0767e-18	30	27
1366	247	20:44586036:A:G	rs3746506	20	44586036	7.15233e-10	10	10
1367	247	20:44615889:C:T	rs74616372	20	44615889	2.80703e-10	3	3
1368	248	20:47843620:C:T	rs11907497	20	47843620	8.87617e-09	133	132
1369	249	20:50982870:A:G	rs6021889	20	50982870	2.22765e-08	87	84
1370	249	20:51077427:A:T	rs35601305	20	51077427	2.55844e-08	187	181
1371	250	20:62347191:G:T	rs62217799	20	62347191	5.37131e-10	32	27
1372	250	20:62381979:C:T	rs6089970	20	62381979	2.26596e-08	43	39
1373	251	22:41679218:A:AG	rs150478888	22	41679218	2.66289e-08	32	30

## Sheet: 1B. m_sex-scores_IndSigSNPs
No	GenomicLocus	uniqID	rsID	chr	pos	p	nSNPs	nGWASSNPs
1	1	1:17289911:C:T	rs6691985	1	17289911	5.24279e-09	15	11
2	1	1:17315425:A:G	rs4920605	1	17315425	5.63242e-15	28	27
3	1	1:17342924:A:G	rs9435739	1	17342924	1.64613e-09	14	12
4	2	1:23297998:C:CA	rs35484272	1	23297998	4.1897e-08	79	77
5	3	1:27021913:C:G	rs114165349	1	27021913	2.70614e-09	6	6
6	3	1:27262545:C:T	rs182050989	1	27262545	3.14967e-08	4	4
7	4	1:32273059:C:CAGAT	1:32273059_CAGAT_C	1	32273059	7.97317e-11	21	21
8	4	1:32345980:C:T	rs652112	1	32345980	1.21568e-09	9	9
9	4	1:32410737:G:T	rs541978	1	32410737	1.37236e-08	20	19
10	5	1:39551488:C:T	rs72634501	1	39551488	1.22704e-09	119	114
11	5	1:39587278:C:T	rs6684217	1	39587278	1.23271e-16	248	239
12	5	1:39618529:T:TA	rs34440965	1	39618529	8.5498e-13	135	130
13	5	1:39700176:C:T	rs113954314	1	39700176	2.94006e-08	77	76
14	5	1:39728647:C:G	rs72661940	1	39728647	3.2999e-15	158	149
15	5	1:39742825:G:GAA	1:39742825_GAA_G	1	39742825	6.86525e-14	127	124
16	5	1:39909555:A:G	rs72661980	1	39909555	6.73822e-10	3	3
17	5	1:39967683:A:G	rs12402990	1	39967683	1.12496e-13	97	96
18	5	1:39989926:C:T	rs710913	1	39989926	3.56946e-10	43	39
19	5	1:39995074:C:T	rs755249	1	39995074	8.67999e-17	153	149
20	5	1:40033905:A:G	rs58302493	1	40033905	3.65996e-15	25	23
21	6	1:41485902:C:G	rs3738368	1	41485902	3.16788e-11	129	124
22	6	1:41486245:C:T	rs1138293	1	41486245	2.433e-08	1	1
23	6	1:41493111:A:G	rs3157	1	41493111	6.20811e-14	60	56
24	6	1:41544279:G:T	rs2885697	1	41544279	9.117e-17	56	55
25	6	1:41570459:A:G	rs475390	1	41570459	1.87829e-17	108	106
26	6	1:41573436:C:T	rs3737775	1	41573436	1.29627e-08	57	55
27	6	1:41573646:C:T	rs570594	1	41573646	9.79993e-09	3	3
28	6	1:41694874:C:CA	rs574190832	1	41694874	1.4235e-09	1	1
29	7	1:50852447:A:G	rs2784134	1	50852447	5.6621e-10	127	118
30	7	1:51109269:A:T	rs12031920	1	51109269	3.53836e-10	8	7
31	7	1:51350967:T:TTCTCTCTC	rs147647466	1	51350967	1.15463e-08	134	126
32	8	1:72812324:A:G	rs2815753	1	72812324	4.29377e-11	41	31
33	9	1:77967523:C:T	rs12049202	1	77967523	8.93996e-10	33	32
34	9	1:78259756:A:G	rs35535570	1	78259756	2.712e-10	2	2
35	9	1:78305492:A:G	rs1539738	1	78305492	3.9829e-08	28	24
36	9	1:78450517:A:C	rs34517439	1	78450517	9.14937e-21	4	3
37	9	1:78623626:C:T	rs17391694	1	78623626	6.77103e-15	1	1
38	10	1:149906413:C:T	rs11205303	1	149906413	4.62537e-14	4	2
39	11	1:155006451:C:G	rs76306191	1	155006451	1.34067e-10	8	8
40	12	1:172059346:G:T	rs4540689	1	172059346	2.89164e-08	34	34
41	12	1:172099136:C:T	rs2421985	1	172099136	4.48986e-09	10	9
42	12	1:172122601:G:T	rs17361789	1	172122601	1.36849e-10	14	14
43	12	1:172166210:C:G	rs4394690	1	172166210	2.35084e-09	42	34
44	12	1:172170918:C:T	rs572802	1	172170918	1.37222e-08	68	61
45	12	1:172202982:C:G	rs12073395	1	172202982	1.90713e-14	131	125
46	12	1:172364509:C:T	rs111949353	1	172364509	8.38271e-10	3	3
47	12	1:172449137:A:G	rs112318001	1	172449137	3.58318e-08	2	2
48	13	1:176811873:C:T	rs1044299	1	176811873	1.02698e-09	21	19
49	14	1:183991905:A:G	rs12128716	1	183991905	2.4007e-10	24	22
50	14	1:184010727:A:C	rs10494574	1	184010727	5.04378e-19	38	38
51	14	1:184051573:A:C	rs1327144	1	184051573	4.70617e-10	21	19
52	14	1:184133269:C:G	rs12134464	1	184133269	3.20683e-11	41	39
53	15	1:205677148:A:G	rs3747973	1	205677148	7.67517e-11	19	15
54	15	1:205689807:G:T	rs823094	1	205689807	4.56917e-09	48	45
55	16	1:218579751:A:G	rs10482771	1	218579751	1.78897e-08	47	47
56	16	1:218597297:C:G	rs12048049	1	218597297	1.64336e-17	52	52
57	16	1:218611878:A:G	rs2798631	1	218611878	2.77441e-08	19	17
58	17	1:219618564:A:C	rs61838776	1	219618564	6.4208e-09	3	3
59	17	1:219733699:C:T	rs12747058	1	219733699	1.65098e-08	40	39
60	18	1:227254005:C:T	rs35672262	1	227254005	6.94269e-09	138	133
61	18	1:227581308:A:G	rs10916137	1	227581308	2.91888e-09	8	8
62	18	1:227667187:A:G	rs10799421	1	227667187	5.29442e-09	21	17
63	18	1:227804041:A:G	rs10916174	1	227804041	5.72586e-09	122	114
64	19	1:230280522:C:T	rs6686680	1	230280522	7.12173e-09	46	45
65	19	1:230294185:A:T	rs910502	1	230294185	3.16597e-10	62	59
66	19	1:230297778:A:T	rs2281718	1	230297778	2.48663e-15	30	28
67	19	1:230300481:C:T	rs11122449	1	230300481	9.81151e-12	7	6
68	19	1:230310568:C:T	rs627108	1	230310568	6.5474e-10	13	11
69	20	2:417167:C:T	rs62106258	2	417167	4.11288e-10	4	4
70	20	2:420443:A:G	rs563738408	2	420443	1.22138e-08	3	3
71	20	2:601905:G:T	rs2867105	2	601905	4.58266e-14	235	229
72	20	2:657578:C:G	rs7574085	2	657578	3.36111e-08	1	1
73	21	2:20205541:C:T	rs52826764	2	20205541	2.1063e-10	4	2
74	21	2:20254198:C:T	rs55920955	2	20254198	3.78261e-08	34	32
75	22	2:21142994:C:T	rs4296389	2	21142994	4.8424e-12	7	7
76	22	2:21231524:A:G	rs676210	2	21231524	4.77925e-15	20	20
77	23	2:23891695:G:T	rs12617532	2	23891695	2.01711e-08	14	14
78	23	2:23895414:C:T	rs7588944	2	23895414	1.09011e-12	10	10
79	23	2:23898765:G:T	rs12233033	2	23898765	3.06488e-09	53	52
80	23	2:23899095:C:T	rs7567043	2	23899095	4.08255e-08	256	252
81	23	2:23965245:T:TA	rs148415292	2	23965245	4.37455e-09	95	91
82	24	2:25445286:A:G	rs113953597	2	25445286	1.79198e-08	109	103
83	24	2:25471424:A:AT	rs762137981	2	25471424	8.9622e-14	29	27
84	24	2:25481898:C:T	rs1369703	2	25481898	1.41561e-12	9	9
85	25	2:33359565:A:G	rs116713089	2	33359565	1.00817e-10	5	5
86	25	2:33360338:A:G	rs1545552	2	33360338	4.7239e-11	5	5
87	26	2:36778887:A:C	rs10189344	2	36778887	1.59493e-09	118	109
88	27	2:37960613:A:T	rs17511102	2	37960613	3.74732e-08	3	3
89	28	2:55987068:A:G	rs6755214	2	55987068	5.94602e-10	1	1
90	28	2:55991509:A:G	rs1864457	2	55991509	1.3113e-17	41	39
91	28	2:56011107:C:T	rs7574127	2	56011107	1.63377e-16	83	79
92	28	2:56026848:C:CA	rs576962480	2	56026848	2.44602e-08	71	69
93	28	2:56045915:A:G	rs9753383	2	56045915	3.06228e-14	46	42
94	28	2:56058356:A:G	rs76032374	2	56058356	1.89924e-11	22	19
95	28	2:56095104:G:T	rs11125608	2	56095104	2.70764e-09	44	43
96	28	2:56095994:C:G	rs17278665	2	56095994	1.41813e-13	7	7
97	28	2:56106928:C:T	rs59985551	2	56106928	4.81693e-27	65	57
98	28	2:56112440:A:C	rs1367228	2	56112440	7.24496e-09	36	33
99	28	2:56115834:C:T	rs11125609	2	56115834	1.51065e-09	9	9
100	28	2:56121568:T:TG	rs779074208	2	56121568	6.16602e-13	11	11
101	28	2:56128526:A:G	rs3791663	2	56128526	3.76103e-09	6	6
102	28	2:56174644:A:T	rs4671265	2	56174644	2.37139e-09	7	7
103	28	2:56181371:C:T	rs78444492	2	56181371	1.19176e-09	9	9
104	28	2:56189618:G:T	rs1432559	2	56189618	2.83945e-10	2	2
105	29	2:59335104:G:T	rs7575523	2	59335104	4.4269e-08	29	29
106	30	2:69712867:C:CT	2:69712867_CT_C	2	69712867	1.25422e-09	112	107
107	31	2:71562503:C:T	rs17743415	2	71562503	6.39363e-11	80	79
108	31	2:71671116:C:T	rs11126331	2	71671116	4.3639e-08	8	5
109	32	2:218290048:C:T	rs10804260	2	218290048	1.18363e-08	72	69
110	33	2:227083411:A:G	rs1399627	2	227083411	2.51224e-16	123	117
111	33	2:227088577:A:C	rs2943637	2	227088577	2.92429e-11	19	16
112	33	2:227134379:C:T	rs2673127	2	227134379	6.265e-12	25	23
113	33	2:227140290:T:TAA	rs772993238	2	227140290	4.73615e-10	11	10
114	33	2:227204117:A:AAC	2:227204117_AAC_A	2	227204117	4.61538e-10	24	23
115	34	2:233094868:C:T	rs78198962	2	233094868	4.90705e-13	6	6
116	34	2:233115047:A:AT	2:233115047_AT_A	2	233115047	1.29806e-08	100	98
117	34	2:233120444:C:T	rs2853360	2	233120444	9.40286e-10	32	32
118	34	2:233122412:A:G	rs2853362	2	233122412	7.42041e-09	57	54
119	34	2:233149600:A:G	rs13020779	2	233149600	4.01724e-09	23	23
120	35	2:242255378:A:G	rs1134941	2	242255378	4.10391e-08	37	36
121	35	2:242492109:A:T	rs77278412	2	242492109	5.19404e-10	11	8
122	35	2:242495346:C:T	rs13423154	2	242495346	6.58849e-10	17	17
123	36	3:41308348:C:T	rs11707955	3	41308348	1.00227e-09	102	95
124	36	3:41346409:C:T	rs56257760	3	41346409	4.15479e-08	58	54
125	37	3:48625266:C:T	rs1264194	3	48625266	3.17141e-08	3	3
126	37	3:49089064:C:G	rs114353727	3	49089064	4.59254e-08	21	21
127	37	3:49652597:C:G	rs73074893	3	49652597	4.11058e-08	14	13
128	37	3:49910657:G:T	rs1317571	3	49910657	1.65261e-08	7	6
129	37	3:50196533:C:T	rs73080980	3	50196533	1.44456e-08	2	2
130	37	3:50428885:C:T	rs148115848	3	50428885	1.07504e-10	16	16
131	37	3:51614203:A:C	rs74330453	3	51614203	2.33926e-11	16	16
132	38	3:56543886:C:T	rs7633694	3	56543886	3.87603e-08	79	68
133	38	3:56664852:A:G	rs6445804	3	56664852	7.13756e-12	125	113
134	39	3:72455355:C:T	rs12330322	3	72455355	1.32193e-09	17	15
135	40	3:141033481:A:G	rs9871963	3	141033481	1.05269e-21	14	13
136	40	3:141049321:G:T	rs1983233	3	141049321	7.50482e-20	20	18
137	40	3:141063716:G:T	rs4536797	3	141063716	4.53313e-15	12	12
138	40	3:141085972:C:T	rs6440001	3	141085972	1.83738e-29	13	13
139	40	3:141121814:A:C	rs2871960	3	141121814	5.93141e-48	31	29
140	40	3:141124607:C:T	rs2011092	3	141124607	1.23674e-31	30	26
141	40	3:141128677:A:G	rs34544234	3	141128677	1.02645e-09	1	1
142	40	3:141158614:A:G	rs7636914	3	141158614	9.2718e-16	81	78
143	40	3:141204391:C:T	rs62282006	3	141204391	5.21926e-17	5	3
144	40	3:141207575:A:G	rs11917587	3	141207575	4.95273e-16	99	94
145	41	3:171910642:A:G	rs6445042	3	171910642	1.54273e-08	1	1
146	41	3:171969077:C:G	rs7652177	3	171969077	6.36096e-19	24	21
147	41	3:171974912:G:T	rs4894532	3	171974912	3.72953e-13	3	2
148	41	3:171992317:T:TG	rs74705916	3	171992317	2.99905e-08	44	42
149	41	3:171996593:C:T	rs7646380	3	171996593	1.52066e-10	11	11
150	41	3:172121443:A:G	rs582780	3	172121443	1.63208e-08	4	4
151	41	3:172126421:A:G	rs6773621	3	172126421	5.76328e-10	15	15
152	41	3:172126476:A:C	rs9849338	3	172126476	4.37397e-11	31	30
153	41	3:172147239:A:G	rs59194935	3	172147239	1.00431e-08	14	14
154	41	3:172154210:A:G	rs56271032	3	172154210	1.06849e-08	1	1
155	41	3:172190200:C:T	rs9814532	3	172190200	9.74257e-09	33	33
156	42	3:185490184:A:G	rs73175572	3	185490184	2.7504e-13	2	2
157	42	3:185548683:A:G	rs720390	3	185548683	9.20578e-13	7	7
158	43	4:1727603:A:G	rs1794002	4	1727603	4.17416e-11	28	26
159	44	4:2260907:A:G	rs28569440	4	2260907	6.63544e-09	25	24
160	45	4:12839087:A:G	rs2711547	4	12839087	3.7186e-08	38	36
161	45	4:12911495:G:T	rs28783740	4	12911495	3.65687e-10	4	3
162	45	4:12965756:A:AC	rs33935568	4	12965756	2.21795e-09	10	9
163	46	4:17707449:C:T	rs61741460	4	17707449	2.40505e-09	5	5
164	46	4:17782705:A:G	rs35662238	4	17782705	3.52368e-10	7	7
165	46	4:17792249:C:G	rs7674450	4	17792249	1.17477e-18	246	245
166	46	4:17874155:C:T	rs74759170	4	17874155	2.00699e-08	4	4
167	46	4:17875735:T:TCTC	4:17875735_TCTC_T	4	17875735	2.5051e-12	37	36
168	46	4:17883603:G:GA	rs538717442	4	17883603	5.76048e-13	261	254
169	46	4:17908311:C:CT	rs542058258	4	17908311	1.14381e-08	146	145
170	47	4:52818664:A:G	rs2102278	4	52818664	3.82835e-08	230	204
171	48	4:73436595:G:T	rs6834847	4	73436595	4.27442e-08	126	107
172	49	4:82126316:C:T	rs3114135	4	82126316	1.25945e-10	16	15
173	49	4:82135230:A:G	rs710840	4	82135230	1.0886e-13	103	102
174	49	4:82154282:A:T	rs1662845	4	82154282	5.51973e-13	59	59
175	49	4:82281647:T:TTTGTG	rs142530346	4	82281647	1.59064e-16	161	158
176	49	4:82313016:A:G	rs17428069	4	82313016	1.2696e-09	85	84
177	49	4:82330633:A:G	rs17428279	4	82330633	6.5846e-11	3	2
178	50	4:103133044:C:T	rs7667281	4	103133044	7.3574e-09	11	7
179	50	4:103164166:A:G	rs57957741	4	103164166	3.93283e-08	5	1
180	51	4:106094427:A:G	rs2903385	4	106094427	2.28721e-12	11	11
181	51	4:106216800:T:TA	rs544505467	4	106216800	4.49907e-09	84	79
182	52	4:145517578:C:T	rs2353397	4	145517578	7.97289e-11	1	1
183	52	4:145522663:A:G	rs1994812	4	145522663	1.2958e-08	13	12
184	52	4:145525407:G:T	rs56095409	4	145525407	5.76261e-27	60	58
185	52	4:145529594:A:G	rs4835181	4	145529594	4.62118e-14	11	11
186	52	4:145547185:A:G	rs72733520	4	145547185	3.6106e-16	1	1
187	52	4:145548939:A:G	rs34377763	4	145548939	2.47354e-08	2	2
188	52	4:145566864:C:T	rs13106087	4	145566864	2.85423e-34	7	7
189	52	4:145581913:A:G	rs114674837	4	145581913	2.04802e-08	33	33
190	52	4:145599534:C:G	rs11946517	4	145599534	4.80957e-14	75	74
191	52	4:145658286:C:T	rs6826012	4	145658286	3.86468e-21	69	67
192	52	4:145762728:A:G	rs139007769	4	145762728	1.11198e-23	16	16
193	52	4:145839264:A:G	rs4240326	4	145839264	2.45979e-17	46	46
194	52	4:145858473:A:G	rs813139	4	145858473	1.97048e-14	26	25
195	52	4:145975583:A:G	rs113839755	4	145975583	8.26902e-12	2	2
196	52	4:145977446:A:G	rs111862976	4	145977446	1.1295e-10	3	3
197	52	4:146045768:C:T	rs34835465	4	146045768	2.16605e-16	10	10
198	52	4:146098440:A:G	rs35856976	4	146098440	1.37103e-08	1	1
199	52	4:146105777:A:G	rs72720206	4	146105777	1.22343e-12	44	44
200	52	4:146174478:A:G	rs4835000	4	146174478	2.85622e-13	1	1
201	53	5:294129:C:T	rs62345249	5	294129	1.08607e-08	444	397
202	54	5:36739499:A:G	rs6869867	5	36739499	4.65031e-09	14	14
203	54	5:36803614:T:TA	rs34313173	5	36803614	6.4003e-09	184	174
204	54	5:36861991:A:T	rs34485458	5	36861991	1.21376e-08	48	47
205	54	5:37728459:A:C	rs2366667	5	37728459	1.06725e-08	55	51
206	55	5:42829570:A:C	rs4866800	5	42829570	1.48105e-08	102	93
207	56	5:54433076:C:T	rs182858	5	54433076	2.17134e-08	53	52
208	56	5:55014771:C:T	rs6450346	5	55014771	4.81045e-11	509	489
209	57	5:74411629:C:G	rs11954242	5	74411629	1.64829e-08	239	230
210	57	5:74480288:C:T	rs4704187	5	74480288	2.65006e-09	182	179
211	57	5:74988369:A:G	rs888789	5	74988369	1.99594e-08	10	8
212	57	5:75003678:C:T	rs2307111	5	75003678	1.17162e-11	42	38
213	57	5:75042913:A:G	rs258496	5	75042913	9.30802e-09	53	52
214	57	5:75136251:A:G	rs7706231	5	75136251	2.94891e-08	66	65
215	58	5:77432807:C:T	rs72776432	5	77432807	2.96023e-09	164	158
216	58	5:77640190:C:T	rs11749979	5	77640190	1.36473e-08	1	1
217	59	5:87951955:A:AT	5:87951955_AT_A	5	87951955	1.30722e-08	30	28
218	60	5:108044706:A:AT	5:108044706_AT_A	5	108044706	1.22466e-09	32	32
219	60	5:108220554:C:T	rs75421844	5	108220554	1.09146e-10	47	43
220	60	5:108221775:A:G	rs10050490	5	108221775	2.11154e-08	204	193
221	61	5:122661217:C:T	rs1835009	5	122661217	2.44136e-08	27	25
222	61	5:122699198:C:CTA	rs34732995	5	122699198	9.49099e-15	114	108
223	62	5:129091799:G:T	rs10043581	5	129091799	7.55891e-10	125	123
224	63	5:130380123:C:T	rs12522464	5	130380123	1.71129e-08	309	298
225	63	5:130547228:C:T	rs72787016	5	130547228	1.45608e-08	209	199
226	63	5:131057390:C:G	rs78054759	5	131057390	5.21302e-10	21	21
227	63	5:131562015:C:T	rs154487	5	131562015	1.73634e-08	2	2
228	63	5:131563571:C:G	rs157577	5	131563571	2.51387e-09	1	1
229	63	5:131623358:A:G	rs7705189	5	131623358	4.68005e-10	85	84
230	63	5:131797578:C:T	rs2522051	5	131797578	4.5209e-08	25	25
231	64	5:134364406:T:TCCGCGC	5:134364406_TCCGCGC_T	5	134364406	9.67286e-10	29	28
232	64	5:134371333:A:C	rs12520136	5	134371333	5.27173e-11	42	42
233	65	5:142652057:A:T	rs258762	5	142652057	4.14263e-08	23	20
234	66	5:168265891:C:T	rs1979923	5	168265891	2.52686e-08	16	13
235	67	5:170864021:G:T	rs4073717	5	170864021	9.2542e-09	13	12
236	68	5:171197862:A:G	rs153754	5	171197862	1.97207e-09	5	3
237	68	5:171203438:A:C	rs12153391	5	171203438	1.45247e-08	13	13
238	68	5:171220510:A:T	rs1990656	5	171220510	8.81606e-10	20	18
239	68	5:171276393:A:G	rs702101	5	171276393	2.73192e-16	5	2
240	68	5:171285632:C:T	rs1368380	5	171285632	5.93211e-10	1	1
241	68	5:171317318:A:G	rs55758152	5	171317318	1.89306e-09	1	1
242	68	5:171336723:A:G	rs6883971	5	171336723	1.60207e-09	2	2
243	68	5:171442208:G:T	rs55795753	5	171442208	4.11455e-09	2	2
244	69	5:176516631:A:G	rs1966265	5	176516631	4.78262e-13	14	13
245	69	5:176527577:G:T	rs6556301	5	176527577	2.41497e-12	3	3
246	69	5:176531331:G:GTTT	rs539507212	5	176531331	3.12848e-08	40	40
247	69	5:176533520:C:T	rs244720	5	176533520	2.50497e-12	23	19
248	69	5:176534724:A:C	rs244722	5	176534724	9.53091e-12	3	3
249	69	5:176603588:A:T	rs72813153	5	176603588	1.59407e-09	9	9
250	69	5:176706414:A:G	rs573174934	5	176706414	3.23859e-08	47	47
251	69	5:176749358:T:TTA	5:176749358_TTA_T	5	176749358	5.42495e-13	13	13
252	70	6:2072157:A:G	rs12055694	6	2072157	1.94464e-08	89	86
253	71	6:7704609:A:G	rs9405350	6	7704609	8.72125e-21	43	24
254	71	6:7728428:C:G	rs881891	6	7728428	2.55881e-16	44	34
255	71	6:7729614:C:T	rs270417	6	7729614	3.22989e-19	1	1
256	71	6:7734059:C:T	rs6900447	6	7734059	1.30664e-13	2	2
257	71	6:7754208:A:G	rs270414	6	7754208	1.32311e-08	2	2
258	71	6:7776136:A:T	rs55865034	6	7776136	1.4302e-08	20	20
259	71	6:7801145:A:G	rs553291419	6	7801145	4.97162e-09	37	17
260	72	6:19831020:G:T	rs75223147	6	19831020	1.52536e-13	1	1
261	72	6:19839415:C:T	rs41271299	6	19839415	5.28304e-30	2	2
262	73	6:26022392:C:T	rs75397441	6	26022392	7.87034e-09	1	1
263	73	6:26110683:C:CA	rs11455177	6	26110683	9.28348e-15	1	1
264	73	6:26117220:C:T	rs707898	6	26117220	8.84959e-14	33	33
265	73	6:26139741:C:T	rs198801	6	26139741	2.88859e-08	61	58
266	73	6:26141375:C:T	rs806970	6	26141375	9.71868e-10	1	1
267	73	6:26150616:C:T	rs2050946	6	26150616	8.73834e-09	3	3
268	73	6:26157941:T:TG	6:26157941_TG_T	6	26157941	6.41211e-15	8	8
269	73	6:26159356:A:G	rs2183947	6	26159356	1.82128e-25	13	10
270	73	6:26171250:C:T	rs1059490	6	26171250	3.29852e-14	7	6
271	73	6:26176517:A:G	rs72834698	6	26176517	2.38305e-15	4	4
272	73	6:26185403:G:T	rs80279176	6	26185403	2.55539e-08	1	1
273	73	6:26197807:A:G	rs7775052	6	26197807	2.98719e-08	117	112
274	73	6:26207175:A:C	rs9379833	6	26207175	6.77817e-36	17	14
275	73	6:26218920:A:G	rs806790	6	26218920	1.39009e-26	8	8
276	73	6:26292855:A:C	rs6908328	6	26292855	4.95558e-18	65	58
277	73	6:26293014:A:T	rs6908402	6	26293014	1.64292e-26	60	51
278	73	6:26316118:T:TTTTCTTTC	6:26316118_TTTTCTTTC_T	6	26316118	7.54022e-12	24	22
279	73	6:26325228:C:T	rs1053860	6	26325228	6.5756e-17	45	41
280	73	6:26335276:C:G	rs9348708	6	26335276	6.69726e-17	54	49
281	73	6:26470862:A:G	rs4711112	6	26470862	4.33063e-08	19	18
282	73	6:26500563:G:T	rs13194984	6	26500563	1.20114e-08	4	3
283	73	6:26527618:A:AAAG	rs113987072	6	26527618	2.33721e-08	98	98
284	73	6:26581258:A:T	rs141670911	6	26581258	1.78925e-10	366	340
285	73	6:26699233:G:T	rs61655050	6	26699233	2.77157e-10	16	6
286	73	6:26705549:C:T	rs2472928	6	26705549	3.69242e-08	45	40
287	73	6:26710204:A:G	rs12212509	6	26710204	2.13369e-09	74	27
288	73	6:27199327:C:CAAAAAAAAAAAA	rs550539952	6	27199327	4.47551e-08	4	4
289	73	6:27213969:C:G	rs5030956	6	27213969	4.41351e-08	43	39
290	73	6:27309304:A:T	rs72839470	6	27309304	3.11678e-08	161	160
291	73	6:28103473:A:G	rs72851179	6	28103473	3.1574e-08	285	272
292	73	6:28280137:C:T	rs72854515	6	28280137	6.25589e-10	203	199
293	73	6:28453102:C:G	rs2531818	6	28453102	2.83449e-08	118	118
294	73	6:28469422:C:T	rs7759252	6	28469422	1.13832e-09	16	14
295	73	6:28575928:C:G	rs7381750	6	28575928	9.41572e-10	77	77
296	73	6:28754520:C:T	rs9257181	6	28754520	1.41901e-14	34	28
297	73	6:28849157:C:T	rs9257316	6	28849157	7.15018e-12	52	46
298	73	6:28911260:A:G	rs9257395	6	28911260	3.06941e-12	176	164
299	73	6:29022371:C:T	rs62407613	6	29022371	3.36811e-08	113	111
300	73	6:29069264:C:T	rs2394516	6	29069264	4.16077e-17	328	318
301	73	6:29184660:C:T	rs3116837	6	29184660	2.04693e-11	199	194
302	73	6:29303901:C:T	rs35127065	6	29303901	2.76361e-10	15	15
303	73	6:29336147:A:G	rs9295804	6	29336147	3.57813e-09	334	330
304	73	6:29346226:A:G	rs238883	6	29346226	4.5569e-12	6	6
305	73	6:29355148:A:C	rs3094549	6	29355148	5.11134e-17	1	1
306	73	6:29388306:A:G	rs3094562	6	29388306	1.29726e-12	4	4
307	73	6:29398938:C:T	rs3117191	6	29398938	2.16094e-09	12	9
308	74	6:34132636:A:G	rs4713748	6	34132636	4.81249e-11	34	32
309	74	6:34146811:A:G	rs114078082	6	34146811	4.02177e-14	11	11
310	74	6:34148997:A:T	rs1187126	6	34148997	2.64038e-14	1	1
311	74	6:34151395:A:T	rs139599289	6	34151395	2.11804e-14	2	2
312	74	6:34156567:A:G	rs115975649	6	34156567	3.66879e-11	3	3
313	74	6:34173330:G:T	rs76376137	6	34173330	1.43084e-15	68	66
314	74	6:34177510:A:T	rs116251328	6	34177510	7.71079e-09	62	60
315	74	6:34183026:C:T	rs10807137	6	34183026	2.19484e-28	41	40
316	74	6:34183057:A:G	rs1592269	6	34183057	4.12014e-12	7	5
317	74	6:34185012:C:T	rs10807139	6	34185012	2.78233e-09	14	12
318	74	6:34185772:C:T	rs147929923	6	34185772	1.94065e-11	68	68
319	74	6:34185960:A:T	rs150459394	6	34185960	3.34152e-11	1	1
320	74	6:34188892:A:C	rs9689096	6	34188892	5.78312e-14	1	1
321	74	6:34190104:A:G	rs75104038	6	34190104	3.3624e-19	62	62
322	74	6:34205465:G:GGAGCCC	rs202228093	6	34205465	2.89995e-28	12	12
323	74	6:34236134:A:AAAAAAC	rs144929479	6	34236134	9.56896e-11	53	52
324	74	6:34236529:C:CTCTT	6:34236529_CTCTT_C	6	34236529	1.65333e-08	11	11
325	74	6:34238946:C:T	rs13207853	6	34238946	2.08715e-17	27	27
326	74	6:34240576:G:T	rs1307274	6	34240576	1.46433e-24	13	13
327	74	6:34243989:A:G	rs112945592	6	34243989	1.1568e-11	168	163
328	74	6:34305299:C:T	rs114563403	6	34305299	7.68329e-16	3	3
329	74	6:34362637:A:G	rs116594542	6	34362637	3.42546e-09	2	2
330	74	6:34458325:C:G	rs75489661	6	34458325	3.50229e-12	21	21
331	74	6:34468767:A:G	rs73405691	6	34468767	1.34116e-15	20	20
332	74	6:34503739:C:T	rs78121911	6	34503739	3.44552e-21	34	34
333	74	6:34506397:C:T	rs60385456	6	34506397	8.46885e-16	9	9
334	74	6:34517229:A:G	rs3798550	6	34517229	4.93715e-14	6	6
335	74	6:34543957:C:T	rs138796117	6	34543957	1.84362e-08	41	41
336	74	6:34546560:C:T	rs2814982	6	34546560	2.98751e-22	4	4
337	74	6:34580221:C:T	rs2744973	6	34580221	5.65279e-20	319	301
338	74	6:34589632:C:T	rs2744965	6	34589632	1.61347e-47	136	130
339	74	6:34603631:G:T	rs146668876	6	34603631	9.72978e-09	174	173
340	74	6:34626273:C:T	rs183306285	6	34626273	1.40054e-08	159	157
341	74	6:34692484:C:T	rs200627547	6	34692484	3.56703e-09	5	3
342	74	6:34697114:A:T	rs2764209	6	34697114	3.58838e-22	60	55
343	74	6:34706358:A:G	rs6940215	6	34706358	3.71504e-23	281	273
344	74	6:34787537:G:T	rs115566179	6	34787537	2.9445e-16	14	14
345	74	6:34833495:C:G	rs9469918	6	34833495	4.04564e-08	5	3
346	74	6:34889423:C:T	rs79834165	6	34889423	3.7782e-14	5	5
347	74	6:35001605:A:T	rs72896255	6	35001605	2.91005e-10	13	12
348	74	6:35004819:C:T	rs12525532	6	35004819	2.32933e-15	4	4
349	74	6:35005084:A:C	rs13210323	6	35005084	5.47306e-12	4	4
350	74	6:35044456:A:C	rs2762337	6	35044456	1.60535e-12	32	32
351	74	6:35044744:A:G	rs78976311	6	35044744	5.78341e-13	3	3
352	74	6:35065727:A:C	rs36110421	6	35065727	1.22337e-09	1	1
353	74	6:35099094:C:T	rs34523546	6	35099094	2.68155e-23	8	6
354	74	6:35114542:C:T	rs2038740	6	35114542	3.19194e-11	44	41
355	74	6:35134971:A:G	rs56154344	6	35134971	5.04078e-14	125	124
356	74	6:35166639:T:TC	rs113861109	6	35166639	6.6559e-18	143	141
357	74	6:35360665:G:T	rs77790729	6	35360665	4.14774e-08	57	56
358	74	6:35381099:A:C	rs4713854	6	35381099	4.02609e-12	15	15
359	74	6:35386872:C:T	rs36018387	6	35386872	2.11095e-31	4	4
360	74	6:35395010:C:T	rs3734254	6	35395010	1.36886e-14	33	28
361	74	6:35402785:A:G	rs4713858	6	35402785	1.386e-13	32	27
362	74	6:35404354:C:T	rs2206030	6	35404354	3.23636e-12	3	3
363	74	6:35425416:A:G	rs13214239	6	35425416	2.46606e-10	19	18
364	74	6:35437113:C:G	rs78498719	6	35437113	1.96347e-08	2	2
365	74	6:35448189:C:T	rs760782	6	35448189	3.69391e-15	18	18
366	74	6:35476562:A:T	rs11754612	6	35476562	5.39868e-14	2	2
367	74	6:35534371:A:G	rs6910300	6	35534371	1.9011e-08	22	22
368	74	6:35637377:C:T	rs114623987	6	35637377	3.73589e-09	129	124
369	74	6:35670476:A:G	rs12190582	6	35670476	3.05768e-08	32	32
370	74	6:35678054:A:G	rs58580399	6	35678054	1.46912e-08	35	34
371	74	6:36000117:G:T	rs74776359	6	36000117	3.0123e-10	5	5
372	75	6:41738158:C:T	rs1057227	6	41738158	2.88641e-09	26	26
373	75	6:41747048:C:G	rs3807020	6	41747048	1.08303e-13	14	14
374	75	6:41793178:G:GA	rs200998432	6	41793178	1.00044e-11	29	29
375	75	6:41852187:G:T	rs2395792	6	41852187	3.32514e-11	1	1
376	75	6:41852616:A:T	rs1319012	6	41852616	7.50545e-16	2	1
377	75	6:41903798:A:C	rs33966734	6	41903798	1.06731e-11	4	2
378	75	6:41915519:A:G	rs6934551	6	41915519	1.41014e-08	63	59
379	75	6:41924278:C:T	rs13340461	6	41924278	6.20459e-16	29	29
380	75	6:41924853:A:G	rs4623235	6	41924853	1.17638e-08	76	71
381	75	6:41932224:A:ATG	rs541539176	6	41932224	3.32034e-13	15	15
382	75	6:41940886:A:G	rs66867810	6	41940886	5.35087e-09	15	13
383	75	6:41953861:A:T	rs36102271	6	41953861	1.53517e-10	6	6
384	75	6:41978609:A:ATCT	6:41978609_ATCT_A	6	41978609	1.14898e-13	23	23
385	75	6:41996956:C:T	rs79986923	6	41996956	3.13491e-09	13	13
386	75	6:42010597:A:AT	rs141929558	6	42010597	3.58133e-09	3	3
387	75	6:42014304:C:T	rs9369327	6	42014304	6.56177e-11	2	2
388	76	6:76164589:A:C	rs12209223	6	76164589	7.69707e-10	44	44
389	77	6:81050236:C:T	rs9350850	6	81050236	1.6696e-08	6	6
390	77	6:81190472:A:C	rs983209	6	81190472	4.14388e-08	51	47
391	77	6:81473798:A:G	rs34691222	6	81473798	1.8037e-10	116	107
392	77	6:81528085:G:GT	6:81528085_GT_G	6	81528085	1.50336e-10	173	163
393	77	6:81532315:A:C	rs146470008	6	81532315	3.72594e-09	6	6
394	78	6:105365725:C:T	rs1933801	6	105365725	2.68266e-13	51	51
395	78	6:105388718:C:T	rs11754600	6	105388718	1.08306e-10	67	62
396	78	6:105402083:A:C	rs314279	6	105402083	2.74793e-09	10	10
397	79	6:108876002:A:G	rs768023	6	108876002	1.17132e-13	40	39
398	79	6:109013664:A:G	rs2207731	6	109013664	3.05173e-09	53	39
399	79	6:109013930:C:T	rs9486916	6	109013930	4.22162e-10	23	20
400	80	6:116316882:G:T	rs3822855	6	116316882	4.59514e-09	25	24
401	81	6:116736959:C:G	rs6568938	6	116736959	1.81323e-08	45	43
402	82	6:117523471:A:C	rs7753558	6	117523471	1.63419e-09	34	33
403	82	6:117562924:C:G	rs9387457	6	117562924	1.89226e-09	17	12
404	83	6:126626333:A:G	rs10499135	6	126626333	3.85645e-10	24	24
405	83	6:126851160:C:T	rs1490384	6	126851160	1.14659e-15	248	238
406	84	6:130341235:C:T	rs113898003	6	130341235	8.70675e-11	2	2
407	84	6:130349119:C:T	rs6569648	6	130349119	3.30908e-12	16	16
408	84	6:130349218:C:CTT	6:130349218_CTT_C	6	130349218	9.18278e-09	5	3
409	84	6:130384187:C:T	rs9375702	6	130384187	3.97901e-08	61	60
410	85	6:142014070:G:T	rs13192898	6	142014070	7.09225e-10	24	23
411	86	6:142636740:C:T	rs12200161	6	142636740	2.65221e-18	49	44
412	86	6:142639140:T:TATA	6:142639140_TATA_T	6	142639140	1.4683e-13	1	1
413	86	6:142719728:A:G	rs1013902	6	142719728	4.66313e-08	87	83
414	86	6:142732091:G:GA	rs3215533	6	142732091	1.47176e-25	126	122
415	86	6:142749663:C:G	rs13215906	6	142749663	9.54685e-09	7	7
416	86	6:142844251:C:G	rs643975	6	142844251	4.55687e-16	58	52
417	86	6:142873650:A:C	rs263169	6	142873650	2.75612e-12	3	3
418	86	6:142903891:C:CAAT	6:142903891_CAAT_C	6	142903891	4.90103e-10	85	79
419	86	6:142950733:C:T	rs263152	6	142950733	1.15048e-11	83	82
420	87	6:152123895:A:G	rs523736	6	152123895	9.03142e-10	12	8
421	87	6:152125444:C:T	rs488133	6	152125444	1.61686e-08	4	2
422	87	6:152163381:A:G	rs9340799	6	152163381	3.46976e-09	15	11
423	87	6:152170247:A:G	rs3853252	6	152170247	1.08046e-13	20	20
424	87	6:152177529:A:G	rs827420	6	152177529	1.2801e-10	19	17
425	88	6:168877549:C:T	rs2609319	6	168877549	1.14104e-08	17	15
426	89	7:2741019:C:G	rs1724888	7	2741019	3.90345e-10	19	17
427	89	7:2749790:G:T	rs10257934	7	2749790	1.41444e-14	22	17
428	89	7:2753929:A:C	rs10950842	7	2753929	2.55386e-09	1	1
429	89	7:2756721:A:G	rs4719647	7	2756721	2.24795e-13	7	7
430	89	7:2758224:C:T	rs798561	7	2758224	1.72503e-14	2	2
431	89	7:2760750:A:C	rs798549	7	2760750	4.11734e-15	9	9
432	89	7:2775825:A:T	rs208356	7	2775825	1.70215e-08	12	12
433	89	7:2799686:G:T	rs208346	7	2799686	1.79902e-15	1	1
434	89	7:2803037:A:G	rs798486	7	2803037	5.11054e-36	148	139
435	89	7:2830498:C:T	rs7790322	7	2830498	4.73284e-28	7	6
436	89	7:2831602:A:G	rs2644306	7	2831602	1.4301e-15	54	53
437	89	7:2859061:A:T	rs2644296	7	2859061	2.33474e-17	74	64
438	89	7:2904672:A:G	rs1183079	7	2904672	9.98359e-18	6	6
439	89	7:2905019:C:T	rs56056318	7	2905019	6.07868e-10	35	32
440	89	7:2911972:A:G	rs1182144	7	2911972	6.49219e-09	3	3
441	90	7:17920253:C:G	rs17138358	7	17920253	6.8989e-14	127	121
442	90	7:17971224:C:T	rs4532510	7	17971224	6.85801e-12	215	203
443	90	7:17971436:G:T	rs10227224	7	17971436	1.79166e-08	81	76
444	90	7:17978520:C:G	rs4721671	7	17978520	3.00556e-12	45	43
445	90	7:18008259:A:T	rs4579426	7	18008259	1.69474e-13	83	77
446	90	7:18017823:A:C	rs12671024	7	18017823	1.42534e-10	25	24
447	90	7:18034431:C:T	rs12699936	7	18034431	1.49961e-10	57	49
448	91	7:28140852:C:T	rs2391496	7	28140852	2.10766e-08	6	6
449	91	7:28172732:C:T	rs702814	7	28172732	4.38796e-13	24	23
450	91	7:28179396:C:T	rs849139	7	28179396	3.19025e-11	3	3
451	91	7:28190730:A:ATTT	rs750019913	7	28190730	5.88513e-09	1	1
452	91	7:28203142:C:T	rs537124	7	28203142	7.44795e-16	20	19
453	91	7:28206668:C:T	rs76491048	7	28206668	1.69182e-09	20	19
454	92	7:28772017:A:G	rs12154487	7	28772017	2.73466e-08	11	11
455	92	7:28829253:C:G	rs62442203	7	28829253	3.94316e-08	30	29
456	93	7:73033559:A:G	rs34062580	7	73033559	1.13807e-09	65	63
457	93	7:73042085:C:T	rs62466318	7	73042085	7.37184e-11	52	47
458	94	7:92110049:C:T	rs35229910	7	92110049	1.06797e-10	4	4
459	94	7:92230162:C:T	rs740047	7	92230162	1.48192e-12	5	5
460	94	7:92236829:A:G	rs4272	7	92236829	3.99305e-18	14	14
461	94	7:92250354:C:T	rs42045	7	92250354	2.12816e-16	5	5
462	94	7:92253972:A:G	rs10269774	7	92253972	2.79112e-27	47	45
463	94	7:92263350:A:T	rs17688839	7	92263350	1.14864e-17	1	1
464	94	7:92327765:C:T	rs3731321	7	92327765	2.07511e-12	3	3
465	94	7:92332375:A:G	rs2079147	7	92332375	3.57031e-15	1	1
466	94	7:92397291:A:G	rs2374594	7	92397291	2.17886e-09	36	36
467	94	7:92407405:G:GA	rs111812139	7	92407405	6.85782e-09	1	1
468	95	7:148631555:A:T	rs822530	7	148631555	2.0773e-08	5	3
469	96	7:150510169:C:T	rs4725946	7	150510169	4.82741e-10	13	13
470	96	7:150540196:C:T	rs7794796	7	150540196	3.65025e-16	8	8
471	96	7:150542611:A:AT	rs150149364	7	150542611	2.28241e-08	28	28
472	96	7:150554553:C:T	rs1049742	7	150554553	8.95566e-10	15	15
473	96	7:150645534:G:T	rs1805123	7	150645534	3.7641e-13	18	18
474	96	7:150648789:C:T	rs1805121	7	150648789	2.52127e-10	7	7
475	96	7:150673314:A:G	rs3807370	7	150673314	5.55806e-18	17	15
476	97	8:9173358:A:G	rs7012814	8	9173358	1.81258e-11	2	2
477	97	8:9181395:A:G	rs2169387	8	9181395	1.57528e-12	13	13
478	97	8:9183908:C:CT	rs11447452	8	9183908	3.94463e-11	36	35
479	97	8:9226095:C:T	rs10095103	8	9226095	1.3736e-08	1	1
480	97	8:9312429:G:GT	rs149660991	8	9312429	9.68544e-10	4	4
481	98	8:19593034:A:AC	8:19593034_AC_A	8	19593034	7.7025e-09	17	17
482	98	8:19593584:C:T	rs17091237	8	19593584	4.6254e-10	1	1
483	98	8:19612884:A:G	rs1492633	8	19612884	1.06327e-09	1	1
484	98	8:19614961:A:C	rs115120459	8	19614961	7.9517e-14	7	7
485	98	8:19621333:C:T	rs17410086	8	19621333	2.03262e-13	2	2
486	98	8:19622349:C:T	rs6651481	8	19622349	8.21295e-11	27	25
487	98	8:19622636:C:T	rs11781244	8	19622636	1.56716e-13	1	1
488	98	8:19625464:C:T	rs13282247	8	19625464	2.94173e-08	3	3
489	98	8:19632090:G:T	rs7010610	8	19632090	1.16597e-09	3	3
490	98	8:19634383:C:CAA	rs10669566	8	19634383	8.53796e-14	47	45
491	98	8:19640522:A:T	rs62496684	8	19640522	2.57335e-19	18	18
492	98	8:19643985:C:T	rs10101749	8	19643985	4.64258e-08	22	22
493	98	8:19646084:A:C	rs28585593	8	19646084	6.0139e-12	20	19
494	98	8:19651457:C:G	rs6981571	8	19651457	3.79426e-16	29	29
495	98	8:19657220:C:T	rs7013448	8	19657220	3.31994e-10	30	30
496	98	8:19680259:A:G	rs60329942	8	19680259	1.59612e-09	45	45
497	98	8:19685181:C:T	rs36024754	8	19685181	8.61053e-09	4	4
498	98	8:19685948:C:T	rs6980875	8	19685948	2.86653e-09	11	9
499	98	8:19686315:A:G	rs76769796	8	19686315	8.58891e-10	27	27
500	98	8:19692353:A:G	rs78226669	8	19692353	5.47189e-18	1	1
501	98	8:19709775:A:G	rs6586870	8	19709775	3.23751e-09	5	4
502	98	8:19710468:C:T	rs4244456	8	19710468	2.12652e-15	4	2
503	98	8:19720395:G:T	rs2119693	8	19720395	2.97847e-22	3	3
504	98	8:19720833:C:T	rs10096561	8	19720833	1.61499e-18	7	7
505	98	8:19746499:A:T	rs10101204	8	19746499	1.13286e-12	19	16
506	98	8:19749390:C:T	rs3898938	8	19749390	3.49309e-08	1	1
507	98	8:19754304:C:CT	rs151133350	8	19754304	5.44122e-12	9	9
508	98	8:19757300:C:T	rs1441771	8	19757300	1.71107e-32	34	27
509	98	8:19769112:C:T	rs147152717	8	19769112	2.28135e-15	146	146
510	98	8:19776981:A:C	rs4466415	8	19776981	6.70152e-37	18	17
511	98	8:19777695:C:T	rs75218485	8	19777695	2.75855e-24	1	1
512	98	8:19785656:A:G	rs7011846	8	19785656	7.36055e-15	1	1
513	98	8:19788346:A:G	rs184171396	8	19788346	1.82701e-08	1	1
514	98	8:19803996:A:T	rs56321069	8	19803996	8.54943e-26	26	25
515	98	8:19811023:A:ATG	rs250	8	19811023	8.95141e-45	4	4
516	98	8:19813180:A:G	rs264	8	19813180	7.10299e-56	20	20
517	98	8:19813529:A:G	rs268	8	19813529	1.18273e-35	5	4
518	98	8:19814289:C:T	rs276	8	19814289	9.27152e-19	1	1
519	98	8:19815098:C:T	rs283	8	19815098	2.83837e-10	2	2
520	98	8:19816934:C:T	rs301	8	19816934	9.10264e-73	1	1
521	98	8:19817476:G:T	rs308	8	19817476	4.71062e-16	11	11
522	98	8:19822741:A:T	rs117910839	8	19822741	5.08529e-16	1	1
523	98	8:19824667:C:T	rs15285	8	19824667	8.57014e-83	99	98
524	98	8:19824896:G:T	rs9644636	8	19824896	1.31403e-12	1	1
525	98	8:19834840:T:TA	rs34150554	8	19834840	2.85662e-12	26	25
526	98	8:19840408:C:G	rs75551077	8	19840408	4.54459e-86	112	110
527	98	8:19849992:C:T	rs73600084	8	19849992	1.0778e-34	15	15
528	98	8:19851897:C:T	rs78131387	8	19851897	7.81674e-23	25	25
529	98	8:19853146:C:T	rs11992311	8	19853146	7.43494e-11	2	2
530	98	8:19854773:C:T	rs2410622	8	19854773	2.87042e-10	1	1
531	98	8:19865843:A:G	rs894210	8	19865843	1.01054e-37	5	5
532	98	8:19867223:A:G	rs79272226	8	19867223	2.32106e-13	8	8
533	98	8:19870693:A:G	rs7005359	8	19870693	3.21345e-21	1	1
534	98	8:19870735:A:G	rs1569213	8	19870735	8.28803e-24	6	6
535	98	8:19873556:A:C	rs35465966	8	19873556	1.57578e-54	32	30
536	98	8:19888586:C:T	rs138295898	8	19888586	3.12681e-38	2	2
537	98	8:19889399:G:T	rs78358410	8	19889399	1.36561e-33	25	25
538	98	8:19900474:C:T	rs34266755	8	19900474	1.85172e-13	2	2
539	98	8:19914598:A:C	rs6586891	8	19914598	5.3116e-49	16	14
540	98	8:19916775:C:T	rs147034752	8	19916775	1.11199e-09	4	4
541	98	8:19918553:A:G	rs35014088	8	19918553	2.06051e-10	1	1
542	98	8:19929778:G:T	rs13439782	8	19929778	4.4257e-46	11	9
543	98	8:19936687:A:G	rs28597716	8	19936687	1.7204e-41	4	2
544	98	8:19941078:G:T	rs117174179	8	19941078	2.60703e-12	13	13
545	98	8:19941259:C:T	rs12544702	8	19941259	1.158e-25	16	16
546	98	8:19941448:C:T	rs6989064	8	19941448	1.36881e-33	12	12
547	98	8:19949300:C:T	rs7003526	8	19949300	1.99787e-09	17	12
548	98	8:19951598:C:G	rs116974927	8	19951598	1.61034e-09	3	1
549	98	8:19955298:A:G	rs28630415	8	19955298	9.15292e-10	3	3
550	98	8:19955382:C:T	rs113149294	8	19955382	7.19e-26	1	1
551	98	8:19974789:C:G	rs74737417	8	19974789	4.42562e-18	1	1
552	99	8:23136793:C:T	rs7824070	8	23136793	7.48626e-09	14	13
553	99	8:23185566:C:CG	rs760553711	8	23185566	1.93505e-08	98	97
554	100	8:24041988:A:C	rs62501195	8	24041988	1.00768e-08	2	1
555	100	8:24116127:C:G	rs1013208	8	24116127	2.10572e-08	30	27
556	101	8:56972715:A:G	rs62515397	8	56972715	1.39815e-08	3	3
557	101	8:57129291:A:T	rs62515433	8	57129291	1.57317e-14	38	34
558	101	8:57154653:C:T	rs36063247	8	57154653	1.38604e-13	215	207
559	101	8:57187356:C:T	rs62515452	8	57187356	2.0434e-13	3	3
560	101	8:57239922:C:G	rs13268112	8	57239922	3.29724e-12	62	58
561	101	8:57259146:A:G	rs78329725	8	57259146	7.4088e-13	3	3
562	102	8:78150418:C:T	rs28598587	8	78150418	2.05692e-14	80	77
563	102	8:78165483:C:T	rs10504652	8	78165483	1.82198e-12	1	1
564	102	8:78277585:C:T	rs28804450	8	78277585	7.02241e-11	5	5
565	102	8:78768454:C:T	rs975798	8	78768454	2.2494e-08	253	247
566	102	8:78779798:A:C	rs13277235	8	78779798	8.62677e-10	195	193
567	103	8:116420327:A:T	rs231150	8	116420327	6.37361e-12	22	19
568	103	8:116439639:C:T	rs800890	8	116439639	3.21817e-10	8	8
569	103	8:116449100:A:G	rs800885	8	116449100	2.20248e-12	2	2
570	103	8:116476393:A:G	rs1180626	8	116476393	2.30264e-09	5	5
571	103	8:116481788:C:T	rs800877	8	116481788	2.30052e-09	4	4
572	103	8:116555841:C:T	rs1483585	8	116555841	2.80008e-20	171	168
573	103	8:116631278:C:T	rs2737218	8	116631278	4.80668e-08	5	5
574	103	8:116636281:A:C	rs2721940	8	116636281	5.96708e-23	99	99
575	104	8:126474356:A:G	rs2980884	8	126474356	3.94178e-09	12	10
576	104	8:126487691:G:T	rs2980867	8	126487691	2.23965e-10	38	33
577	105	8:130725652:T:TG	rs148846943	8	130725652	1.14122e-10	33	32
578	105	8:130731376:C:T	rs4733725	8	130731376	1.70803e-15	91	88
579	105	8:130735983:A:G	rs12674957	8	130735983	3.08547e-08	6	6
580	105	8:130746302:A:T	rs73403218	8	130746302	1.18114e-08	54	53
581	106	9:35753898:A:G	rs34478611	9	35753898	5.57981e-09	76	70
582	107	9:78511889:A:G	rs35307904	9	78511889	2.47703e-09	7	7
583	108	9:88927389:A:G	rs7860147	9	88927389	1.45134e-10	63	60
584	109	9:90806124:C:T	rs2778021	9	90806124	1.95003e-09	51	45
585	109	9:90810514:C:T	rs2778026	9	90810514	9.71171e-09	21	20
586	109	9:90880792:A:G	rs7042804	9	90880792	2.0185e-08	48	37
587	110	9:97525627:C:T	rs925813	9	97525627	2.87681e-12	96	93
588	110	9:97570715:A:T	rs356129	9	97570715	4.65234e-11	123	123
589	110	9:97590631:A:T	rs10125609	9	97590631	2.58177e-11	1	1
590	110	9:97791295:A:C	rs7043705	9	97791295	5.25816e-10	83	79
591	111	9:98164020:A:T	rs72752371	9	98164020	5.58963e-11	1	1
592	111	9:98187245:A:G	rs2896944	9	98187245	2.58905e-08	20	16
593	111	9:98209594:A:G	rs357564	9	98209594	1.97717e-09	1	1
594	111	9:98217581:C:T	rs28701981	9	98217581	5.07976e-09	35	28
595	111	9:98256083:C:CAA	rs539286190	9	98256083	3.32219e-09	114	110
596	111	9:98256235:G:T	rs473902	9	98256235	2.10916e-13	2	2
597	111	9:98368761:C:T	rs1984119	9	98368761	2.86159e-10	1	1
598	111	9:98373100:C:G	rs10988639	9	98373100	1.27017e-10	5	4
599	111	9:98380222:A:G	rs817300	9	98380222	3.81049e-15	1	1
600	111	9:98390785:C:G	rs1889617	9	98390785	2.47212e-10	18	17
601	111	9:98445632:A:G	rs817183	9	98445632	1.29835e-08	1	1
602	112	9:99131139:C:T	rs7856267	9	99131139	3.83223e-09	192	183
603	113	9:107589744:C:T	rs4149307	9	107589744	3.97916e-10	13	13
604	113	9:107661742:A:C	rs2740488	9	107661742	1.07631e-09	3	3
605	113	9:107664373:C:T	rs73664375	9	107664373	9.38085e-14	6	6
606	113	9:107666414:C:T	rs2254819	9	107666414	1.14953e-08	5	3
607	113	9:107669073:C:T	rs13284054	9	107669073	2.57872e-08	34	33
608	114	9:109616169:G:GC	rs34147736	9	109616169	4.65511e-11	58	54
609	114	9:109643880:A:T	rs7858917	9	109643880	4.72733e-14	33	31
610	115	9:113807082:C:T	rs1468758	9	113807082	8.14634e-09	8	8
611	116	9:133437873:C:T	rs10793933	9	133437873	4.87631e-09	63	58
612	117	9:136383147:C:G	rs9330461	9	136383147	1.06958e-08	13	13
613	118	9:139082796:A:G	rs10858244	9	139082796	1.83542e-08	2	2
614	118	9:139105229:C:T	rs3824359	9	139105229	4.14294e-09	7	7
615	118	9:139130364:A:G	rs4842134	9	139130364	2.99483e-08	26	17
616	119	10:4960320:C:G	rs12777893	10	4960320	1.30215e-11	61	61
617	120	10:70086313:C:T	rs10762224	10	70086313	4.96363e-08	47	40
618	121	10:80925577:C:G	rs7916441	10	80925577	8.67494e-12	19	16
619	121	10:81137700:G:GAT	rs775289736	10	81137700	4.9818e-12	46	44
620	121	10:81141524:A:G	rs72818288	10	81141524	1.91942e-10	27	25
621	122	10:98666943:C:CT	rs756748778	10	98666943	2.55583e-10	148	144
622	123	10:104278276:A:G	rs12768479	10	104278276	1.45943e-09	145	135
623	123	10:104279973:C:T	rs11191315	10	104279973	3.5615e-09	161	155
624	123	10:104505687:C:G	rs2250580	10	104505687	2.81836e-08	61	59
625	124	10:113936855:C:T	rs2792759	10	113936855	3.2282e-10	41	36
626	125	10:126290161:C:T	rs897294	10	126290161	4.77436e-09	6	5
627	125	10:126291625:T:TG	rs147092753	10	126291625	2.83032e-10	25	23
628	125	10:126323279:C:T	rs11245321	10	126323279	1.80362e-08	55	52
629	125	10:126358073:G:T	rs10794175	10	126358073	6.54373e-09	20	20
630	126	11:2171601:C:T	rs4320932	11	2171601	4.73461e-12	10	10
631	127	11:2767262:A:G	rs149658560	11	2767262	1.99703e-09	1	1
632	127	11:2770992:A:G	rs112899037	11	2770992	5.58172e-12	15	12
633	127	11:2790019:A:G	rs2075870	11	2790019	2.58416e-16	3	3
634	127	11:2813004:T:TG	rs149419928	11	2813004	5.79564e-12	5	5
635	128	11:27618265:A:G	rs10835201	11	27618265	3.24935e-11	49	44
636	128	11:27705188:A:G	rs11030112	11	27705188	3.44767e-14	32	32
637	128	11:27748493:A:C	rs17309930	11	27748493	3.6237e-11	12	12
638	129	11:29124629:A:T	rs7105790	11	29124629	4.78216e-08	111	107
639	130	11:30293769:A:T	rs4267043	11	30293769	1.11273e-08	98	89
640	130	11:30495556:A:G	rs7111476	11	30495556	3.9836e-08	22	22
641	130	11:30514260:C:CTAAA	11:30514260_CTAAA_C	11	30514260	5.29785e-09	65	65
642	131	11:47118762:A:G	rs373198871	11	47118762	3.23535e-09	115	112
643	131	11:47321966:C:T	rs11530166	11	47321966	4.51022e-15	81	76
644	131	11:47326133:C:CTGTT	rs111771870	11	47326133	2.66133e-09	64	59
645	131	11:47359706:A:C	rs11570094	11	47359706	2.34498e-08	35	33
646	131	11:47550442:C:CA	rs534672983	11	47550442	2.87726e-10	295	275
647	132	11:61600342:A:C	rs174574	11	61600342	7.74226e-12	62	59
648	133	11:64947214:C:CAGG	11:64947214_CAGG_C	11	64947214	4.26755e-08	4	4
649	133	11:64983278:A:C	rs533420	11	64983278	3.01105e-08	17	15
650	133	11:65353906:A:G	rs4601790	11	65353906	1.00793e-08	4	4
651	133	11:65601116:A:G	rs12804719	11	65601116	2.41064e-08	5	5
652	133	11:65733465:A:G	rs79177013	11	65733465	9.99826e-16	4	4
653	133	11:65744265:C:T	rs2276016	11	65744265	6.92582e-09	4	4
654	133	11:65840668:A:G	rs10896076	11	65840668	1.27492e-09	187	179
655	133	11:66035336:A:G	rs12363523	11	66035336	2.2296e-10	2	2
656	133	11:66608521:C:G	rs1201342	11	66608521	6.78002e-10	1	1
657	133	11:66703817:A:G	rs34469991	11	66703817	1.0805e-24	18	17
658	133	11:66867155:A:T	rs35826789	11	66867155	3.31665e-31	11	10
659	133	11:67194720:A:C	rs182384458	11	67194720	3.59818e-09	6	6
660	133	11:67242216:A:G	rs12795957	11	67242216	5.57016e-16	11	11
661	134	11:68412006:G:T	rs61889616	11	68412006	3.99628e-08	96	87
662	134	11:68424381:A:G	rs2513305	11	68424381	8.95442e-10	18	18
663	134	11:68758162:C:T	rs2602823	11	68758162	1.81471e-09	37	35
664	135	11:116450754:G:GA	rs142511874	11	116450754	3.06121e-08	18	6
665	135	11:116452961:C:G	rs11216020	11	116452961	2.5484e-09	2	2
666	135	11:116497013:C:CAT	rs147788053	11	116497013	2.4694e-09	37	33
667	135	11:116512452:C:T	rs117437529	11	116512452	2.74874e-09	22	21
668	135	11:116515528:A:G	rs78221557	11	116515528	2.6949e-10	1	1
669	135	11:116521505:C:G	rs61906076	11	116521505	5.0324e-12	36	33
670	135	11:116524965:A:G	rs117133249	11	116524965	7.69615e-12	1	1
671	135	11:116525730:C:T	rs480823	11	116525730	1.4038e-14	35	33
672	135	11:116526322:A:C	rs486394	11	116526322	2.05675e-09	2	1
673	135	11:116527282:C:T	rs3016353	11	116527282	2.07796e-14	2	1
674	135	11:116529442:C:T	rs11820504	11	116529442	7.25722e-11	2	2
675	135	11:116533167:C:G	rs509728	11	116533167	2.57227e-21	1	1
676	135	11:116536418:A:G	rs12803249	11	116536418	6.44398e-14	42	38
677	135	11:116544015:A:T	rs74724948	11	116544015	4.95377e-16	8	8
678	135	11:116559002:C:T	rs1145210	11	116559002	9.04746e-14	2	2
679	135	11:116564493:C:T	rs117889337	11	116564493	2.42615e-10	73	73
680	135	11:116573120:A:G	rs879858	11	116573120	2.10598e-10	1	1
681	135	11:116574488:A:G	rs11216103	11	116574488	1.93261e-28	8	8
682	135	11:116577441:A:G	rs11216105	11	116577441	1.22409e-10	5	4
683	135	11:116577584:C:CA	11:116577584_CA_C	11	116577584	5.40402e-19	38	35
684	135	11:116578217:C:G	rs12221682	11	116578217	5.83171e-14	1	1
685	135	11:116578982:A:G	rs61905067	11	116578982	9.33684e-10	2	2
686	135	11:116579663:C:T	rs11216107	11	116579663	8.61446e-25	4	4
687	135	11:116581641:A:G	rs2367970	11	116581641	1.23016e-09	43	41
688	135	11:116593828:G:T	rs61905076	11	116593828	4.72918e-13	9	8
689	135	11:116596309:A:C	rs61905078	11	116596309	4.58677e-36	51	50
690	135	11:116598315:C:T	rs141414463	11	116598315	7.73509e-12	1	1
691	135	11:116598988:A:G	rs180360	11	116598988	1.92169e-21	26	26
692	135	11:116610294:C:T	rs61905084	11	116610294	2.58604e-15	10	9
693	135	11:116617782:C:T	rs180339	11	116617782	9.81308e-09	19	19
694	135	11:116624601:A:C	rs61905108	11	116624601	3.33006e-26	45	44
695	135	11:116624703:G:T	rs180326	11	116624703	1.41438e-17	3	3
696	135	11:116627227:C:CA	rs541578425	11	116627227	6.9537e-15	43	43
697	135	11:116639692:C:T	rs1268353	11	116639692	8.03062e-17	5	5
698	135	11:116642137:C:T	rs664059	11	116642137	1.45436e-08	21	21
699	135	11:116648917:C:G	rs964184	11	116648917	3.02725e-88	3	3
700	135	11:116651115:C:T	rs11604424	11	116651115	2.44465e-34	3	3
701	135	11:116660686:A:G	rs2266788	11	116660686	3.14279e-53	18	17
702	135	11:116662033:T:TG	11:116662033_TG_T	11	116662033	4.71153e-12	30	30
703	135	11:116664040:A:G	rs10750097	11	116664040	7.12965e-47	5	5
704	135	11:116665025:A:T	rs45515495	11	116665025	3.06056e-08	2	2
705	135	11:116665661:C:G	rs1729410	11	116665661	3.69895e-18	3	3
706	135	11:116667083:A:G	rs7123666	11	116667083	1.25815e-22	10	10
707	135	11:116667545:C:T	rs75919952	11	116667545	7.96162e-23	28	28
708	135	11:116673464:C:T	rs61905132	11	116673464	3.04439e-15	2	2
709	135	11:116674818:A:G	rs1729408	11	116674818	3.95022e-08	1	1
710	135	11:116692293:A:C	rs12721043	11	116692293	1.0838e-32	2	2
711	135	11:116692334:C:T	rs5104	11	116692334	1.12325e-12	19	16
712	135	11:116693871:C:T	rs12721041	11	116693871	1.59328e-10	2	2
713	135	11:116698963:A:C	rs2727788	11	116698963	1.83124e-14	15	11
714	135	11:116699395:A:C	rs12721078	11	116699395	2.94197e-08	80	80
715	135	11:116703640:C:G	rs5128	11	116703640	6.17168e-33	18	18
716	135	11:116718925:A:G	rs145730196	11	116718925	1.3241e-14	13	13
717	135	11:116733969:C:T	rs149070287	11	116733969	1.01985e-08	5	1
718	135	11:116835601:A:AAAT	rs142778341	11	116835601	1.50944e-10	62	62
719	135	11:116837731:A:G	rs10790168	11	116837731	9.14867e-15	102	101
720	135	11:116981001:A:G	rs4635117	11	116981001	1.07932e-19	95	94
721	135	11:117071449:C:T	rs652455	11	117071449	6.50979e-09	5	5
722	135	11:117156893:G:T	rs1047964	11	117156893	1.65382e-26	4	4
723	135	11:117267884:A:G	rs573455	11	117267884	3.31048e-08	4	4
724	136	12:580772:C:T	rs12811171	12	580772	1.26702e-11	21	21
725	136	12:586407:A:G	rs10744648	12	586407	1.2619e-10	17	16
726	136	12:589813:A:G	rs12318530	12	589813	6.84843e-09	9	9
727	136	12:670595:A:G	rs36078145	12	670595	5.27954e-09	1	1
728	137	12:4328521:A:G	rs117233107	12	4328521	8.15323e-11	1	1
729	137	12:4384844:G:T	rs76895963	12	4384844	2.90705e-17	1	1
730	138	12:24077348:C:T	rs16915574	12	24077348	4.52427e-08	44	41
731	138	12:24078798:A:T	rs73068226	12	24078798	6.18544e-09	5	5
732	139	12:28239059:A:G	rs12367619	12	28239059	6.93277e-09	19	17
733	139	12:28270446:G:T	rs10771406	12	28270446	2.22439e-10	460	436
734	139	12:28714427:T:TC	12:28714427_TC_T	12	28714427	3.9563e-10	387	376
735	140	12:46852609:T:TG	rs5797986	12	46852609	2.10868e-09	200	193
736	141	12:50263148:A:G	rs7132908	12	50263148	1.76866e-11	22	15
737	142	12:51120174:C:T	rs7308872	12	51120174	1.13545e-09	134	117
738	142	12:51216890:C:T	rs11169572	12	51216890	6.12923e-09	278	262
739	142	12:51278042:A:C	rs7957410	12	51278042	1.78546e-08	47	45
740	143	12:58124534:C:G	rs2301551	12	58124534	7.80643e-12	69	67
741	143	12:58153059:A:G	rs3741423	12	58153059	1.478e-11	8	8
742	143	12:58206498:T:TCTTA	rs756627535	12	58206498	3.63718e-10	54	51
743	143	12:58256714:G:T	rs10877030	12	58256714	4.80443e-16	59	55
744	143	12:58298161:C:T	rs11172378	12	58298161	8.13115e-13	54	52
745	143	12:58321518:C:G	rs10877035	12	58321518	1.59564e-14	22	22
746	143	12:58337842:G:GT	rs34152337	12	58337842	6.42434e-10	101	97
747	144	12:66320873:A:G	rs10878346	12	66320873	5.9265e-16	31	30
748	144	12:66325689:C:T	rs343086	12	66325689	5.29941e-10	1	1
749	144	12:66347368:G:T	rs7959830	12	66347368	1.00894e-15	20	20
750	144	12:66367726:C:T	rs61921611	12	66367726	4.30301e-13	5	4
751	144	12:66383320:A:C	rs1585897	12	66383320	4.24559e-12	13	11
752	144	12:66383556:C:T	rs1600575	12	66383556	7.13384e-11	5	4
753	145	12:69827658:G:T	rs10748128	12	69827658	4.85364e-09	5	5
754	146	12:93976954:A:G	rs3825199	12	93976954	1.06611e-16	46	44
755	146	12:93977000:A:G	rs3741674	12	93977000	1.00814e-11	1	1
756	146	12:93988384:A:G	rs10777531	12	93988384	3.87751e-11	22	20
757	146	12:94130967:A:T	rs10859568	12	94130967	2.42745e-09	110	107
758	146	12:94201279:A:G	rs34118426	12	94201279	2.6008e-09	9	8
759	147	12:120559928:C:T	rs11065026	12	120559928	4.31803e-08	1	1
760	147	12:120753045:G:T	rs61945846	12	120753045	8.46896e-09	6	6
761	147	12:120907309:A:T	rs145350287	12	120907309	1.44654e-10	4	4
762	148	12:122631964:C:G	rs56263064	12	122631964	5.56628e-10	27	22
763	148	12:122689244:C:T	rs12828049	12	122689244	1.84745e-11	98	94
764	148	12:122743829:C:T	rs12833379	12	122743829	6.90659e-10	115	108
765	148	12:122760191:A:G	rs7968420	12	122760191	9.94474e-09	77	70
766	149	12:123560731:C:T	rs596940	12	123560731	2.18715e-09	32	31
767	149	12:123612436:A:G	rs78753733	12	123612436	1.08562e-08	299	285
768	149	12:123760293:A:G	rs12825652	12	123760293	7.25025e-11	78	69
769	150	12:124400261:C:T	rs10846577	12	124400261	2.58443e-08	3	3
770	151	12:124746863:A:G	rs12372180	12	124746863	4.08226e-08	20	20
771	151	12:124778323:C:G	rs73223550	12	124778323	2.43679e-09	17	17
772	151	12:124798086:A:G	rs10846653	12	124798086	9.92288e-12	5	4
773	151	12:124802638:A:G	rs4765544	12	124802638	3.07429e-08	4	4
774	151	12:124824430:C:G	rs2660386	12	124824430	1.38752e-13	19	16
775	151	12:124826462:C:T	rs2229840	12	124826462	4.53432e-08	10	10
776	151	12:124834795:A:G	rs1244060	12	124834795	2.25885e-10	6	5
777	151	12:125071027:A:G	rs11057692	12	125071027	4.95886e-08	2	2
778	151	12:125077567:C:T	rs837500	12	125077567	1.50612e-09	1	1
779	151	12:125090631:C:T	rs57245068	12	125090631	9.57546e-09	1	1
780	152	12:125380232:A:G	rs7298751	12	125380232	6.55908e-09	7	7
781	153	13:50349898:A:G	rs78844280	13	50349898	1.16288e-09	4	4
782	153	13:50565104:A:ACT	13:50565104_ACT_A	13	50565104	2.62039e-16	4	4
783	153	13:50760125:C:T	rs182234180	13	50760125	2.57871e-11	9	9
784	153	13:50825377:G:GCAT	rs772943876	13	50825377	3.5431e-09	25	23
785	153	13:51064533:C:CCT	rs55838067	13	51064533	4.53458e-11	88	86
786	153	13:51088194:A:G	rs79644175	13	51088194	9.49907e-10	1	1
787	153	13:51106788:A:G	rs3118906	13	51106788	9.40433e-12	42	42
788	154	14:24791571:A:C	rs12886362	14	24791571	3.53942e-11	25	25
789	154	14:24802387:C:CTT	14:24802387_CTT_C	14	24802387	6.50977e-16	23	22
790	154	14:24809611:A:G	rs1007381	14	24809611	6.14239e-11	37	33
791	154	14:24822807:A:G	rs12050389	14	24822807	1.42508e-08	19	18
792	154	14:24835115:A:G	rs12590407	14	24835115	1.29867e-15	3	3
793	154	14:24835500:C:T	rs36226649	14	24835500	3.58822e-08	2	2
794	154	14:24839165:C:T	rs2228233	14	24839165	7.78005e-10	6	6
795	154	14:24846961:G:T	rs10362	14	24846961	6.92566e-10	7	7
796	154	14:24848913:T:TAGAG	14:24848913_TAGAG_T	14	24848913	9.52904e-11	23	23
797	155	14:60964842:T:TG	rs765853102	14	60964842	5.51956e-09	190	184
798	155	14:61025617:A:G	rs4442732	14	61025617	4.44279e-14	107	105
799	156	14:65522223:A:T	rs8011585	14	65522223	1.84822e-09	107	106
800	157	14:79890677:C:T	rs2370982	14	79890677	2.63061e-08	22	21
801	158	14:92461406:T:TCTC	14:92461406_TCTC_T	14	92461406	5.16088e-10	291	284
802	158	14:92476815:A:G	rs112985368	14	92476815	1.15457e-08	2	2
803	158	14:92500768:C:CA	rs34612555	14	92500768	1.2818e-08	220	214
804	158	14:92541779:C:G	rs3819779	14	92541779	3.9605e-10	221	214
805	159	14:94844947:C:T	rs28929474	14	94844947	2.5131e-12	2	2
806	160	15:48686175:A:G	rs10519170	15	48686175	5.43685e-10	5	5
807	161	15:51570853:A:G	rs1902586	15	51570853	4.97963e-11	56	53
808	162	15:58586129:C:T	rs1318175	15	58586129	1.96697e-08	14	14
809	162	15:58670135:C:T	rs145347194	15	58670135	7.40139e-10	1	1
810	162	15:58671765:G:T	rs1601935	15	58671765	4.7116e-31	8	8
811	162	15:58672134:C:T	rs12908474	15	58672134	3.08238e-23	8	7
812	162	15:58678720:C:T	rs261290	15	58678720	2.37331e-33	20	20
813	162	15:58681509:C:G	rs28698356	15	58681509	5.64844e-20	14	13
814	162	15:58683542:C:G	rs12905732	15	58683542	1.09665e-22	21	21
815	162	15:58692202:A:C	rs12708454	15	58692202	1.9965e-15	3	3
816	162	15:58696300:C:T	rs723967	15	58696300	3.96743e-23	14	14
817	162	15:58698662:A:G	rs62000865	15	58698662	2.29966e-08	3	3
818	162	15:58699937:C:T	rs13329672	15	58699937	1.75346e-19	10	10
819	162	15:58705980:C:G	rs62000868	15	58705980	5.2813e-16	12	12
820	162	15:58709182:A:G	rs422137	15	58709182	2.18194e-20	8	8
821	162	15:58710627:A:C	rs11071380	15	58710627	4.55845e-18	7	7
822	162	15:58712203:G:T	rs11857380	15	58712203	8.78322e-20	17	17
823	162	15:58716615:G:T	rs375372	15	58716615	1.33856e-08	1	1
824	162	15:58718998:C:T	rs7170361	15	58718998	2.9428e-18	12	10
825	162	15:58721168:C:G	rs11857386	15	58721168	4.86041e-08	11	9
826	162	15:58723939:A:G	rs2070895	15	58723939	1.25979e-32	17	17
827	162	15:58728067:A:G	rs72740877	15	58728067	8.02496e-12	1	1
828	162	15:58737661:A:C	rs488490	15	58737661	8.29432e-20	15	15
829	162	15:58738423:C:T	rs12914626	15	58738423	7.54531e-10	2	2
830	163	15:67457698:A:G	rs35874463	15	67457698	7.89098e-18	1	1
831	164	15:74102670:C:T	rs8037030	15	74102670	2.01106e-09	27	25
832	164	15:74163430:C:T	rs2290345	15	74163430	1.93898e-10	24	22
833	165	15:75628841:C:G	rs3809547	15	75628841	1.56928e-08	133	122
834	166	15:79412589:A:G	rs12904789	15	79412589	4.85079e-08	76	74
835	167	15:84266145:G:T	rs2257011	15	84266145	1.46932e-14	5	5
836	167	15:84270943:C:T	rs2732162	15	84270943	8.6269e-13	31	30
837	167	15:84305444:A:G	rs2585043	15	84305444	2.38386e-10	31	31
838	167	15:84373319:C:CAG	rs3079595	15	84373319	1.79095e-15	59	58
839	167	15:84432867:C:T	rs1863449	15	84432867	1.1012e-08	25	25
840	167	15:84448821:T:TAACTC	rs112351986	15	84448821	1.32627e-17	60	55
841	167	15:84456496:G:T	rs35946026	15	84456496	2.59268e-09	6	2
842	167	15:84459360:C:T	rs8035886	15	84459360	4.77371e-12	3	3
843	167	15:84488636:A:G	rs4483821	15	84488636	9.60242e-16	3	2
844	167	15:84491203:A:G	rs376854269	15	84491203	1.13933e-08	3	2
845	167	15:84498945:C:G	rs4620919	15	84498945	2.48818e-08	5	5
846	167	15:84514290:C:G	rs7162542	15	84514290	1.20848e-22	102	101
847	167	15:84531695:A:G	rs143253231	15	84531695	2.45956e-13	9	4
848	167	15:84536999:C:T	rs4842918	15	84536999	4.98524e-17	28	24
849	167	15:84561879:C:T	rs899927	15	84561879	1.08124e-09	8	4
850	167	15:84592978:C:T	rs62027787	15	84592978	7.43938e-11	7	7
851	167	15:84596724:A:AT	15:84596724_AT_A	15	84596724	7.20359e-10	3	1
852	167	15:84916376:A:G	rs57928261	15	84916376	8.71708e-12	153	141
853	167	15:85080662:C:T	rs11073840	15	85080662	1.06736e-08	9	9
854	167	15:85088079:A:G	rs366717	15	85088079	3.94599e-10	18	17
855	167	15:85137694:A:C	rs11638445	15	85137694	2.85789e-10	315	282
856	167	15:85157393:G:GT	rs112700046	15	85157393	3.02352e-08	6	6
857	167	15:85372475:A:C	rs28363946	15	85372475	2.69909e-08	30	30
858	167	15:85391478:T:TA	rs534510478	15	85391478	3.56438e-08	18	18
859	168	15:89384352:C:G	rs147608413	15	89384352	5.07096e-12	2	2
860	168	15:89385632:A:G	rs12908947	15	89385632	8.25037e-11	13	13
861	168	15:89391160:A:C	rs2272023	15	89391160	2.5241e-12	11	11
862	168	15:89394308:C:T	rs151039950	15	89394308	6.51796e-13	2	2
863	168	15:89397827:A:G	rs28584580	15	89397827	2.9152e-24	15	15
864	168	15:89398939:C:T	rs11633157	15	89398939	3.00336e-11	1	1
865	168	15:89399167:C:T	rs530742363	15	89399167	4.78793e-16	18	17
866	168	15:89407655:A:C	rs8038517	15	89407655	4.2861e-17	9	9
867	168	15:89415247:C:G	rs3817428	15	89415247	8.27688e-09	3	3
868	168	15:89418090:C:T	rs76635155	15	89418090	3.35113e-12	2	2
869	168	15:89433954:C:T	rs188674699	15	89433954	3.91828e-11	2	2
870	168	15:89439215:C:T	rs11632935	15	89439215	2.93571e-08	12	7
871	169	15:90619082:C:G	rs2939849	15	90619082	1.80897e-10	9	6
872	170	15:99186488:C:G	rs1573891	15	99186488	3.35559e-09	12	12
873	170	15:99194896:C:G	rs2871865	15	99194896	2.06402e-10	9	9
874	171	15:100692953:A:G	rs72755233	15	100692953	1.43194e-20	1	1
875	171	15:100759614:C:T	rs4965598	15	100759614	5.04643e-10	11	11
876	171	15:100763824:A:G	rs4246307	15	100763824	7.50612e-14	10	10
877	171	15:100764127:A:G	rs55915969	15	100764127	2.2218e-10	17	14
878	171	15:100767001:G:T	rs4246309	15	100767001	1.81317e-09	16	16
879	171	15:100787072:T:TTTTA	rs143250819	15	100787072	6.77621e-11	9	9
880	171	15:100796919:C:T	rs7168946	15	100796919	8.42237e-11	55	53
881	171	15:100800514:C:G	rs57125982	15	100800514	4.2432e-08	7	6
882	171	15:100810235:A:G	rs8039762	15	100810235	1.16488e-09	39	38
883	171	15:100819266:C:T	rs11247178	15	100819266	3.37036e-08	32	32
884	172	15:101718239:C:G	rs62621400	15	101718239	7.83354e-09	1	1
885	172	15:101758227:C:G	rs12324684	15	101758227	5.8717e-09	91	90
886	173	16:722548:A:G	rs1128550	16	722548	4.76481e-08	53	48
887	173	16:757891:C:T	rs9937369	16	757891	2.71958e-09	5	4
888	173	16:777129:A:G	rs1406813	16	777129	8.01174e-11	17	15
889	173	16:783864:A:C	rs12051048	16	783864	2.22864e-11	38	34
890	174	16:2089006:A:G	rs3211995	16	2089006	4.80061e-09	6	6
891	174	16:2162887:A:G	rs2369068	16	2162887	6.44987e-10	29	25
892	174	16:2165630:C:T	rs35929659	16	2165630	3.60572e-13	48	45
893	175	16:4760136:A:G	rs12926727	16	4760136	1.67386e-09	14	14
894	175	16:4929269:A:G	rs11076854	16	4929269	3.94239e-08	64	62
895	176	16:9735857:C:T	rs316371	16	9735857	3.34581e-08	2	1
896	177	16:14388750:C:T	rs1704528	16	14388750	1.61679e-10	26	24
897	177	16:14665344:A:G	rs17201300	16	14665344	3.24384e-08	101	96
898	177	16:15187912:C:G	rs11075256	16	15187912	4.18116e-09	3	3
899	178	16:28847246:C:T	rs12928404	16	28847246	4.26303e-09	353	261
900	179	16:29874935:C:T	rs889695	16	29874935	3.34899e-08	16	14
901	179	16:29892184:A:G	rs113443718	16	29892184	3.29187e-09	27	24
902	179	16:29934050:A:G	rs12932403	16	29934050	5.08147e-11	29	29
903	179	16:29994922:C:T	rs3814883	16	29994922	2.82462e-15	111	107
904	179	16:30034127:C:G	rs11150582	16	30034127	8.30001e-09	1	1
905	179	16:30047087:C:CT	rs796536716	16	30047087	1.71579e-08	88	83
906	179	16:30144379:C:G	rs6565175	16	30144379	8.87755e-10	44	41
907	180	16:53806145:C:T	rs2058908	16	53806145	8.80948e-13	5	5
908	180	16:53809123:C:T	rs55872725	16	53809123	2.92109e-27	115	112
909	180	16:53839422:C:T	rs8045332	16	53839422	1.4305e-11	22	19
910	181	16:56654065:C:T	rs150405860	16	56654065	1.10488e-11	1	1
911	181	16:56721262:A:T	rs4783953	16	56721262	1.18312e-10	11	11
912	181	16:56763012:A:T	rs9939873	16	56763012	1.24911e-08	33	29
913	181	16:56767381:A:G	rs77050717	16	56767381	4.65515e-23	1	1
914	181	16:56815620:A:G	rs11643731	16	56815620	1.97476e-08	6	6
915	181	16:56834234:A:G	rs79984435	16	56834234	1.27018e-26	38	38
916	181	16:56852822:G:T	rs1561139	16	56852822	6.53697e-13	29	28
917	181	16:56899006:C:T	rs4784733	16	56899006	2.73283e-20	3	3
918	181	16:56908884:A:G	rs11640954	16	56908884	3.00618e-10	11	11
919	181	16:56913419:C:T	rs3816119	16	56913419	3.45932e-08	3	2
920	181	16:56918125:A:C	rs35797045	16	56918125	1.73061e-10	6	6
921	181	16:56920146:A:G	rs55901950	16	56920146	1.6505e-11	19	17
922	181	16:56929841:C:T	rs13334864	16	56929841	2.98008e-10	61	60
923	181	16:56938955:A:C	rs72786761	16	56938955	1.22477e-08	3	3
924	181	16:56942921:A:T	rs1138429	16	56942921	5.47236e-19	1	1
925	181	16:56945049:A:C	rs59515242	16	56945049	2.47521e-26	29	29
926	181	16:56945539:A:G	rs2010501	16	56945539	3.01122e-08	1	1
927	181	16:56950210:A:G	rs9925265	16	56950210	9.52005e-16	4	4
928	181	16:56972713:A:G	rs2562126	16	56972713	9.38852e-23	18	15
929	181	16:56974859:G:GAC	rs149137006	16	56974859	1.0321e-10	31	28
930	181	16:56985139:A:G	rs9989419	16	56985139	1.39635e-87	2	2
931	181	16:56985555:A:G	rs12448528	16	56985555	5.81738e-78	1	1
932	181	16:56986045:G:T	rs1122390	16	56986045	4.33945e-10	8	6
933	181	16:56989830:A:G	rs12923459	16	56989830	2.4897e-96	2	2
934	181	16:56991363:C:T	rs183130	16	56991363	2.16625e-173	14	12
935	181	16:56992017:A:G	rs6499863	16	56992017	7.65291e-20	8	8
936	181	16:56993211:C:T	rs12708967	16	56993211	4.90714e-79	4	3
937	181	16:56994212:C:T	rs12720918	16	56994212	6.46238e-59	2	2
938	181	16:56994894:A:G	rs4783961	16	56994894	7.79025e-29	1	1
939	181	16:56995236:A:C	rs1800775	16	56995236	4.00033e-158	14	14
940	181	16:57000938:A:G	rs118146573	16	57000938	2.50699e-114	1	1
941	181	16:57001985:A:C	rs60545348	16	57001985	1.10351e-17	12	11
942	181	16:57002663:C:G	rs9926440	16	57002663	7.43485e-98	3	3
943	181	16:57003146:C:T	rs11076174	16	57003146	2.40542e-25	1	1
944	181	16:57006378:A:G	rs11076175	16	57006378	2.83703e-154	11	10
945	181	16:57007353:C:T	rs5883	16	57007353	2.65011e-14	7	7
946	181	16:57007446:G:T	rs11076176	16	57007446	1.89771e-99	2	2
947	181	16:57008227:A:G	rs158480	16	57008227	5.33787e-31	11	9
948	181	16:57009388:A:G	rs289717	16	57009388	5.57154e-29	5	5
949	181	16:57009941:C:T	rs289719	16	57009941	3.70249e-53	9	9
950	181	16:57010232:C:T	rs56208677	16	57010232	9.71724e-26	1	1
951	181	16:57010486:C:T	rs117427818	16	57010486	3.20176e-84	2	2
952	181	16:57010948:G:T	rs1968905	16	57010948	4.68472e-16	2	2
953	181	16:57014411:C:T	rs12708983	16	57014411	2.3306e-15	1	1
954	181	16:57017002:G:T	rs9923854	16	57017002	9.98365e-10	1	1
955	181	16:57017319:A:G	rs1800777	16	57017319	5.81286e-54	2	2
956	181	16:57026830:A:C	rs12924030	16	57026830	2.43296e-10	6	6
957	181	16:57026936:A:G	rs289752	16	57026936	8.72476e-13	2	2
958	181	16:57049137:A:G	rs75911530	16	57049137	4.62583e-16	1	1
959	181	16:57075781:C:T	rs289727	16	57075781	2.10693e-12	6	6
960	181	16:57076115:G:T	rs158482	16	57076115	1.02761e-08	2	2
961	181	16:57088865:C:T	rs45544836	16	57088865	1.14769e-11	1	1
962	182	16:67332365:C:T	rs13334364	16	67332365	1.17154e-08	43	42
963	182	16:67976320:A:T	rs4986970	16	67976320	8.55702e-09	6	6
964	182	16:68020841:G:GA	rs5817626	16	68020841	4.33159e-11	291	275
965	183	16:72001136:A:G	rs4788587	16	72001136	3.85142e-08	16	16
966	183	16:72316177:C:G	rs17669400	16	72316177	5.15801e-09	25	22
967	183	16:72323718:C:G	rs7184674	16	72323718	5.66196e-10	10	10
968	183	16:72389872:A:G	rs62053992	16	72389872	1.01532e-08	80	79
969	183	16:72497721:A:C	rs62051146	16	72497721	9.7872e-09	240	236
970	183	16:72524060:C:T	rs1991530	16	72524060	1.40369e-12	232	226
971	184	16:73784416:C:G	rs4887925	16	73784416	1.32861e-09	5	4
972	185	16:88804924:T:TC	16:88804924_TC_T	16	88804924	2.1823e-08	3	3
973	186	17:7366619:C:T	rs34914463	17	7366619	2.0106e-09	2	2
974	186	17:7372637:C:T	rs12942267	17	7372637	4.47227e-09	54	48
975	186	17:7397293:T:TA	rs138545611	17	7397293	2.07321e-08	122	116
976	186	17:7448457:C:G	rs4968200	17	7448457	8.23894e-11	23	23
977	186	17:7527946:A:C	rs62059837	17	7527946	5.91245e-10	41	41
978	186	17:7559677:A:G	rs1641511	17	7559677	9.87166e-11	4	4
979	186	17:7571752:G:T	rs78378222	17	7571752	7.11062e-11	3	3
980	186	17:7578671:C:T	rs35850753	17	7578671	1.63493e-09	3	3
981	187	17:27889986:C:T	rs542939	17	27889986	3.44576e-11	1	1
982	188	17:28549809:C:T	rs28914827	17	28549809	2.46148e-08	8	5
983	188	17:28644556:A:C	rs11653943	17	28644556	2.0657e-11	55	55
984	188	17:28661392:A:G	rs3110093	17	28661392	3.9426e-08	1	1
985	188	17:28780533:A:G	rs117595964	17	28780533	2.72426e-10	9	7
986	188	17:28890641:A:G	rs112707384	17	28890641	4.90021e-17	66	63
987	188	17:28930538:A:G	rs536130305	17	28930538	1.43806e-10	2	2
988	188	17:29016570:C:G	rs8081496	17	29016570	1.81286e-18	3	3
989	188	17:29019731:C:T	rs7209032	17	29019731	4.15848e-08	15	15
990	188	17:29047834:G:GA	rs111970489	17	29047834	2.16161e-19	45	40
991	188	17:29119761:C:CAA	rs10645005	17	29119761	7.54537e-15	25	25
992	188	17:29143027:C:T	rs112944916	17	29143027	1.32432e-10	8	6
993	188	17:29165934:C:G	rs9890032	17	29165934	3.68191e-28	15	11
994	188	17:29181220:A:AT	rs199661266	17	29181220	2.40367e-29	31	25
995	188	17:29318794:C:T	rs62068776	17	29318794	2.02163e-15	1	1
996	188	17:29605432:G:T	rs141448761	17	29605432	7.1698e-10	334	311
997	188	17:29680526:C:G	rs12943365	17	29680526	2.75972e-13	114	107
998	188	17:29685150:A:G	rs3815156	17	29685150	3.01327e-08	15	15
999	189	17:38597922:C:CTT	rs372866947	17	38597922	2.6794e-08	16	16
1000	190	17:40812797:C:CT	rs3835175	17	40812797	4.96418e-08	175	167
1001	191	17:41776943:A:C	rs76868109	17	41776943	1.37976e-17	4	4
1002	191	17:41914714:A:AC	17:41914714_AC_A	17	41914714	1.07232e-12	1	1
1003	191	17:41926126:C:T	rs72836561	17	41926126	3.32541e-25	4	4
1004	191	17:41999943:A:G	rs117654032	17	41999943	2.21127e-12	4	3
1005	191	17:42155742:C:T	rs55764662	17	42155742	1.14438e-09	1	1
1006	191	17:42234203:A:G	rs112619384	17	42234203	5.50919e-10	1	1
1007	191	17:42327850:A:G	rs45519733	17	42327850	4.6192e-10	1	1
1008	192	17:54767470:C:T	rs227734	17	54767470	2.40537e-10	29	28
1009	192	17:54778904:C:T	rs227723	17	54778904	1.65745e-11	8	8
1010	192	17:54779481:A:G	rs227722	17	54779481	4.83357e-10	14	12
1011	192	17:54842555:C:T	rs963292	17	54842555	1.84102e-11	33	28
1012	193	17:59475807:T:TGGATGTG	rs112849193	17	59475807	2.00982e-08	16	16
1013	193	17:59491384:A:G	rs9892365	17	59491384	4.88727e-13	14	14
1014	194	17:61722142:C:T	rs12940055	17	61722142	1.29423e-08	6	6
1015	194	17:61979434:C:T	rs28645938	17	61979434	6.0644e-09	109	84
1016	194	17:61999405:C:T	rs11654079	17	61999405	3.86601e-14	219	196
1017	194	17:62010270:A:G	rs3815358	17	62010270	6.53374e-14	18	14
1018	194	17:62023401:A:G	rs75828444	17	62023401	4.06668e-09	1	1
1019	195	17:64228995:C:G	rs149394327	17	64228995	4.95204e-09	5	5
1020	196	17:65830578:C:T	rs1976052	17	65830578	1.26004e-11	332	315
1021	196	17:65993024:A:G	rs8077219	17	65993024	4.97174e-10	131	122
1022	196	17:66021133:C:CT	17:66021133_CT_C	17	66021133	1.5736e-08	113	110
1023	196	17:66041871:A:AT	rs782612962	17	66041871	1.37966e-08	1	1
1024	196	17:66067454:A:G	rs9674669	17	66067454	2.57783e-08	166	157
1025	197	17:66879927:C:T	rs34931250	17	66879927	1.91657e-08	3	3
1026	198	17:73320279:A:AGTTT	rs71159485	17	73320279	4.36311e-09	91	86
1027	198	17:73363947:C:CTT	17:73363947_CTT_C	17	73363947	1.77344e-09	133	127
1028	199	17:76799795:A:G	rs1057040	17	76799795	8.24355e-12	118	111
1029	200	18:20638555:C:T	rs9947828	18	20638555	2.14958e-09	174	169
1030	200	18:20647586:G:T	rs58596743	18	20647586	1.07838e-10	4	4
1031	200	18:20648724:C:G	rs7233744	18	20648724	1.26756e-08	4	4
1032	200	18:20667721:C:T	rs12967101	18	20667721	4.54159e-10	7	7
1033	200	18:20684689:A:G	rs12962504	18	20684689	2.25678e-08	1	1
1034	200	18:20704277:A:G	rs4580297	18	20704277	5.53717e-12	37	34
1035	200	18:20708321:A:G	rs9947743	18	20708321	1.6867e-27	40	39
1036	200	18:20720973:G:T	rs11082304	18	20720973	9.25664e-11	3	1
1037	200	18:20758310:A:G	rs34302357	18	20758310	7.86142e-18	30	29
1038	200	18:20798761:C:T	rs72874993	18	20798761	2.4869e-08	3	3
1039	200	18:20832557:A:G	rs6507568	18	20832557	2.26714e-10	3	3
1040	200	18:21103909:C:T	rs891387	18	21103909	1.28373e-12	76	71
1041	201	18:46578242:A:C	rs74489351	18	46578242	2.19553e-13	11	3
1042	201	18:46583153:A:G	rs357896	18	46583153	4.62391e-08	15	15
1043	201	18:46923503:A:T	rs8087325	18	46923503	2.48678e-09	50	47
1044	201	18:47066144:A:C	rs80204526	18	47066144	5.79748e-14	2	2
1045	201	18:47097683:C:T	rs8094774	18	47097683	3.77395e-09	9	9
1046	201	18:47109955:A:G	rs77960347	18	47109955	6.24571e-19	2	2
1047	201	18:47133828:A:G	rs8090363	18	47133828	2.04173e-16	6	6
1048	201	18:47144223:A:T	rs4121823	18	47144223	1.32254e-15	2	2
1049	201	18:47148886:C:T	rs73959582	18	47148886	3.33526e-10	1	1
1050	201	18:47149635:A:C	rs7235080	18	47149635	1.12548e-09	1	1
1051	201	18:47157439:C:T	rs2000826	18	47157439	3.17171e-11	6	4
1052	201	18:47166694:A:G	rs9947684	18	47166694	3.66576e-10	6	6
1053	201	18:47169340:G:T	rs118043171	18	47169340	3.06419e-18	1	1
1054	201	18:47173181:A:G	rs1943977	18	47173181	1.04911e-17	22	20
1055	201	18:47177608:A:C	rs73432460	18	47177608	2.84648e-08	4	4
1056	201	18:47187323:C:T	rs62101765	18	47187323	3.24341e-09	8	5
1057	201	18:47193060:A:T	rs6507942	18	47193060	6.17239e-13	13	7
1058	201	18:47213165:T:TG	rs781213430	18	47213165	1.57798e-09	27	25
1059	201	18:47227334:A:G	rs12955308	18	47227334	1.17395e-09	4	4
1060	201	18:47228943:C:T	rs12965067	18	47228943	3.54172e-13	12	12
1061	201	18:47258695:A:G	rs4939890	18	47258695	5.86282e-09	6	6
1062	201	18:47261744:A:C	rs3892138	18	47261744	4.66532e-08	1	1
1063	201	18:47267507:C:G	rs140565426	18	47267507	1.27949e-15	11	8
1064	201	18:47318885:A:G	rs150342704	18	47318885	5.44421e-09	48	48
1065	202	18:57741783:C:G	rs1942866	18	57741783	8.69252e-13	19	17
1066	202	18:57773509:C:CA	rs140355542	18	57773509	3.12897e-21	115	112
1067	202	18:57827605:A:G	rs681630	18	57827605	3.67801e-14	62	57
1068	202	18:57835314:C:CT	18:57835314_CT_C	18	57835314	4.21777e-21	1	1
1069	202	18:57862406:T:TTC	18:57862406_TTC_T	18	57862406	5.5793e-30	122	119
1070	202	18:57881478:T:TA	18:57881478_TA_T	18	57881478	2.42132e-20	58	56
1071	202	18:57914679:A:G	rs68033110	18	57914679	1.24388e-24	2	2
1072	202	18:57942192:A:C	rs73455626	18	57942192	1.53993e-11	68	68
1073	202	18:58013565:C:T	rs59992789	18	58013565	1.87724e-12	33	33
1074	202	18:58028972:G:T	rs78769612	18	58028972	2.84956e-12	49	49
1075	202	18:58056077:A:AT	18:58056077_AT_A	18	58056077	1.52402e-11	30	30
1076	202	18:58062940:A:G	rs113265974	18	58062940	7.98297e-12	45	45
1077	202	18:58083659:C:CT	rs569232867	18	58083659	1.19201e-10	1	1
1078	202	18:58085845:A:G	rs111718521	18	58085845	5.139e-09	26	26
1079	202	18:58089477:G:GAT	rs538303513	18	58089477	2.43147e-11	45	45
1080	203	19:2155042:A:G	rs12985850	19	2155042	1.96452e-13	82	82
1081	203	19:2184652:C:T	rs4806832	19	2184652	6.59945e-10	75	73
1082	203	19:2199351:C:T	rs2074554	19	2199351	5.14376e-09	17	17
1083	203	19:2207041:A:G	rs3746160	19	2207041	1.18029e-08	19	19
1084	204	19:3414088:A:G	rs12975319	19	3414088	5.25523e-11	9	9
1085	204	19:3424047:C:T	rs7259252	19	3424047	2.92341e-08	16	9
1086	204	19:3424487:C:G	rs11665658	19	3424487	5.95481e-10	30	29
1087	204	19:3432284:A:G	rs4806935	19	3432284	2.94743e-08	27	20
1088	204	19:3438636:C:T	rs35533339	19	3438636	8.89849e-13	22	18
1089	204	19:3456738:C:T	rs2240665	19	3456738	5.78263e-11	13	11
1090	204	19:3457058:A:G	rs12980469	19	3457058	9.60828e-09	7	7
1091	205	19:8410381:C:T	rs146439891	19	8410381	9.59617e-10	1	1
1092	205	19:8429323:A:G	rs116843064	19	8429323	5.45756e-30	1	1
1093	205	19:8431581:A:G	rs2278236	19	8431581	1.10901e-08	34	32
1094	205	19:8432737:C:T	rs117760119	19	8432737	9.51461e-10	4	2
1095	205	19:8444149:A:G	rs1820686	19	8444149	8.448e-10	25	20
1096	205	19:8461663:A:G	rs12976739	19	8461663	3.31465e-13	44	42
1097	205	19:8466259:C:T	rs10410840	19	8466259	3.61312e-11	18	18
1098	205	19:8468485:C:T	rs2241588	19	8468485	3.31379e-08	6	6
1099	205	19:8486332:C:T	rs62117527	19	8486332	2.31968e-08	32	31
1100	205	19:8544695:A:G	rs59034702	19	8544695	7.58073e-10	24	22
1101	205	19:8564523:G:T	rs4804305	19	8564523	1.17939e-09	4	2
1102	205	19:8565043:A:T	rs28527176	19	8565043	4.76228e-11	74	73
1103	205	19:8570490:C:CA	rs201801505	19	8570490	5.51354e-10	81	81
1104	205	19:8596372:A:ACAG	19:8596372_ACAG_A	19	8596372	6.54942e-17	2	1
1105	205	19:8598280:C:T	rs2967592	19	8598280	5.84278e-15	34	33
1106	205	19:8615589:A:G	rs4804311	19	8615589	1.06758e-18	20	20
1107	205	19:8637832:C:T	rs117700741	19	8637832	1.33184e-17	1	1
1108	205	19:8646669:A:C	rs4804315	19	8646669	1.71244e-13	12	12
1109	205	19:8669867:G:T	rs11670030	19	8669867	4.07763e-18	1	1
1110	205	19:8670147:C:T	rs62621197	19	8670147	1.34044e-29	1	1
1111	206	19:11191197:A:G	rs114846969	19	11191197	6.5363e-09	69	62
1112	207	19:45241248:C:CA	rs200046586	19	45241248	2.75273e-09	1	1
1113	207	19:45296364:A:G	rs112450640	19	45296364	5.85831e-11	5	5
1114	207	19:45388241:G:T	rs283810	19	45388241	6.8051e-09	2	2
1115	207	19:45396219:C:T	rs157582	19	45396219	1.05619e-15	8	8
1116	207	19:45397229:A:G	rs1160983	19	45397229	3.95749e-12	7	7
1117	207	19:45406673:A:G	rs10119	19	45406673	1.04691e-09	1	1
1118	207	19:45409167:C:G	rs440446	19	45409167	1.43907e-11	3	2
1119	207	19:45410002:A:G	rs769449	19	45410002	4.52982e-12	12	11
1120	207	19:45414399:A:C	rs72654473	19	45414399	4.87336e-25	5	5
1121	207	19:45416178:G:T	rs483082	19	45416178	8.72374e-39	7	7
1122	207	19:45416478:A:G	rs584007	19	45416478	1.1635e-18	7	4
1123	207	19:45423944:C:T	rs144311893	19	45423944	2.62051e-09	1	1
1124	207	19:45424351:A:T	rs814573	19	45424351	1.81264e-12	9	8
1125	207	19:45425178:A:G	rs190712692	19	45425178	6.07172e-20	4	4
1126	207	19:45431636:A:G	rs113345881	19	45431636	3.30465e-14	12	9
1127	207	19:45473712:A:AGTGGCATGATC	rs750093185	19	45473712	8.39901e-09	57	44
1128	207	19:45493635:C:G	rs875255	19	45493635	7.31232e-10	83	71
1129	208	19:54752217:C:G	rs34756386	19	54752217	1.49492e-09	5	5
1130	208	19:54762408:C:T	rs6509859	19	54762408	1.50588e-13	16	16
1131	208	19:54793239:A:G	rs798888	19	54793239	6.43725e-09	34	33
1132	209	19:56039282:A:G	rs73059281	19	56039282	7.29957e-09	8	8
1133	210	20:6487524:A:G	rs6140015	20	6487524	1.05056e-08	92	85
1134	210	20:6490149:A:G	rs1411295	20	6490149	1.02183e-08	60	59
1135	210	20:6502624:A:T	rs2065202	20	6502624	1.36787e-12	22	20
1136	210	20:6592094:A:G	rs6054390	20	6592094	5.63722e-14	41	37
1137	210	20:6607217:A:G	rs992845	20	6607217	1.45465e-09	43	38
1138	210	20:6634566:A:C	rs6038571	20	6634566	5.15003e-12	23	19
1139	210	20:6697068:G:GTC	20:6697068_GTC_G	20	6697068	6.14896e-12	5	5
1140	210	20:6701133:A:T	rs4815935	20	6701133	5.46021e-09	11	10
1141	211	20:31925918:C:G	rs293738	20	31925918	7.00355e-11	1	1
1142	211	20:31929496:C:CAA	20:31929496_CAA_C	20	31929496	3.12914e-13	21	19
1143	211	20:31966698:C:T	rs2065703	20	31966698	2.72382e-10	6	6
1144	211	20:32019417:C:T	rs291683	20	32019417	2.12719e-13	50	50
1145	211	20:32272201:A:G	rs3213150	20	32272201	3.7208e-16	101	94
1146	211	20:32287256:A:G	rs560911951	20	32287256	6.55042e-09	19	18
1147	211	20:32300634:A:C	rs34879158	20	32300634	1.21189e-20	46	46
1148	211	20:32354990:A:G	rs3813920	20	32354990	1.25061e-09	5	5
1149	211	20:32373526:A:G	rs4911132	20	32373526	1.7728e-11	19	17
1150	211	20:32606735:A:C	rs13043392	20	32606735	2.14738e-13	8	8
1151	211	20:32654817:G:T	rs79078695	20	32654817	9.49121e-11	2	2
1152	211	20:32665748:A:G	rs6059655	20	32665748	1.95297e-10	22	20
1153	211	20:32679575:A:ATT	rs370844658	20	32679575	1.40603e-08	217	206
1154	211	20:32912091:A:G	rs6087571	20	32912091	1.41111e-12	5	5
1155	211	20:33129164:C:T	rs2281695	20	33129164	3.8955e-12	56	53
1156	211	20:33139691:A:C	rs6059909	20	33139691	9.22917e-21	281	264
1157	211	20:33219835:A:C	rs62213589	20	33219835	1.89286e-15	15	15
1158	211	20:33261649:A:G	rs6059976	20	33261649	1.81641e-19	46	45
1159	211	20:33320571:C:T	rs45465702	20	33320571	2.7014e-10	5	5
1160	211	20:33430974:C:CA	rs550358837	20	33430974	4.25685e-23	125	116
1161	211	20:33447915:A:G	rs2295094	20	33447915	3.60822e-10	119	118
1162	211	20:33480917:C:G	rs6087644	20	33480917	1.92232e-08	289	272
1163	211	20:33538214:A:G	rs35416056	20	33538214	6.90202e-10	11	10
1164	211	20:33604042:C:T	rs3736802	20	33604042	5.43047e-09	80	73
1165	211	20:33730387:C:T	rs6120849	20	33730387	3.04422e-11	108	104
1166	211	20:33794378:A:G	rs6060308	20	33794378	5.32851e-12	11	7
1167	211	20:33794794:C:G	rs2180568	20	33794794	1.17348e-14	217	196
1168	211	20:33837414:C:T	rs671988	20	33837414	8.21509e-12	38	36
1169	211	20:33840199:C:T	rs13037818	20	33840199	2.66188e-08	10	10
1170	211	20:33844938:A:C	rs2425024	20	33844938	6.15832e-26	6	5
1171	211	20:33849897:A:G	rs147962064	20	33849897	1.65529e-08	33	30
1172	211	20:33867697:A:G	rs619865	20	33867697	4.8495e-12	9	8
1173	211	20:33880546:A:G	rs8120559	20	33880546	2.10357e-13	11	11
1174	211	20:33880729:A:C	rs2425052	20	33880729	6.05257e-36	10	10
1175	211	20:33883015:A:G	rs7272884	20	33883015	6.23647e-16	36	33
1176	211	20:33961490:C:CA	20:33961490_CA_C	20	33961490	2.47349e-40	164	155
1177	211	20:33988114:A:G	rs62210588	20	33988114	1.50362e-11	25	25
1178	211	20:33993091:A:G	rs1204660	20	33993091	8.34225e-11	1	1
1179	211	20:34011966:G:T	rs137874109	20	34011966	2.32494e-12	3	3
1180	211	20:34025756:A:G	rs143384	20	34025756	5.23556e-59	130	121
1181	211	20:34030425:C:T	rs34414056	20	34030425	6.62302e-30	9	9
1182	211	20:34031309:G:GATTATT	rs139252705	20	34031309	1.21251e-10	2	2
1183	211	20:34033057:C:T	rs78650933	20	34033057	1.44376e-09	27	23
1184	211	20:34105975:A:G	rs224390	20	34105975	2.8103e-29	130	128
1185	211	20:34137545:A:C	rs140847108	20	34137545	4.27113e-10	4	4
1186	211	20:34146310:T:TG	rs11167269	20	34146310	1.91235e-31	134	130
1187	211	20:34155764:A:T	rs79643801	20	34155764	9.67091e-09	2	2
1188	211	20:34168525:C:T	rs6119627	20	34168525	8.47184e-12	39	39
1189	211	20:34170174:A:C	rs6119628	20	34170174	2.0902e-15	26	25
1190	211	20:34175417:A:C	rs6088889	20	34175417	1.33387e-21	30	28
1191	211	20:34184120:C:G	rs6120992	20	34184120	2.41323e-09	5	5
1192	211	20:34185161:G:T	rs6120993	20	34185161	8.07655e-21	48	47
1193	211	20:34186953:C:T	rs6120997	20	34186953	1.97521e-15	1	1
1194	211	20:34195271:A:C	rs882436	20	34195271	2.67984e-08	128	125
1195	211	20:34201820:A:C	rs11699996	20	34201820	9.58038e-12	12	10
1196	211	20:34228038:T:TCA	rs10649224	20	34228038	7.4478e-33	322	311
1197	211	20:34285522:A:T	rs73281027	20	34285522	1.14999e-12	58	50
1198	211	20:34321533:A:AAAAAAG	rs113092336	20	34321533	3.23748e-21	399	385
1199	211	20:34433927:C:T	rs6060637	20	34433927	7.54496e-13	195	187
1200	211	20:34441142:C:CA	rs374587283	20	34441142	1.02841e-19	214	202
1201	211	20:34460479:C:T	rs6058339	20	34460479	1.43841e-09	10	9
1202	211	20:34465414:C:T	rs6058343	20	34465414	1.77891e-19	9	7
1203	211	20:34572834:A:G	rs6141583	20	34572834	1.2186e-20	251	244
1204	211	20:34635221:C:T	rs6142495	20	34635221	2.13627e-25	69	63
1205	211	20:34648362:A:C	rs74437718	20	34648362	6.98753e-09	49	47
1206	211	20:34670988:C:T	rs117106120	20	34670988	3.14599e-08	4	4
1207	211	20:34688491:C:T	rs964786	20	34688491	1.14624e-28	60	58
1208	211	20:34689928:A:AAAAACAAAAC	rs545858601	20	34689928	4.5165e-08	8	8
1209	211	20:34712310:C:T	rs6141600	20	34712310	7.32545e-25	12	12
1210	211	20:34726973:A:C	rs75653149	20	34726973	1.3659e-09	7	7
1211	211	20:34767240:C:G	rs116732850	20	34767240	7.07776e-11	6	6
1212	211	20:34768194:C:G	rs6119704	20	34768194	2.71179e-08	56	54
1213	211	20:34775551:A:G	rs2247688	20	34775551	1.44237e-19	50	49
1214	211	20:34810823:G:T	rs73103409	20	34810823	2.08407e-09	47	44
1215	211	20:34865662:A:G	rs78074478	20	34865662	3.10059e-11	2	2
1216	211	20:35002849:A:G	rs2425224	20	35002849	4.10852e-09	3	3
1217	211	20:35365000:C:T	rs56159798	20	35365000	9.47424e-10	9	9
1218	211	20:35376811:A:C	rs79071155	20	35376811	4.82757e-10	12	10
1219	211	20:35467713:A:G	rs1146250	20	35467713	5.58241e-09	26	22
1220	211	20:35624293:G:T	rs62208158	20	35624293	1.57216e-09	5	4
1221	212	20:43008981:C:T	rs150224153	20	43008981	5.65368e-11	2	2
1222	212	20:43030435:A:G	rs2071197	20	43030435	6.25971e-10	1	1
1223	212	20:43038249:C:T	rs6031587	20	43038249	5.67822e-09	1	1
1224	212	20:43042364:C:T	rs1800961	20	43042364	2.19648e-20	1	1
1225	213	20:46108727:C:CTTT	20:46108727_CTTT_C	20	46108727	2.24148e-08	56	51
1226	214	22:33105817:C:T	rs5754227	22	33105817	3.8197e-09	21	20
1227	214	22:33116782:A:C	rs731933	22	33116782	3.80924e-08	13	13

## Sheet: 1C. f_sum-scores_IndSigSNPs
No	GenomicLocus	uniqID	rsID	chr	pos	p	nSNPs	nGWASSNPs
1	1	1:39566766:C:T	rs141752713	1	39566766	3.09549e-09	145	139
2	1	1:39830045:G:GT	rs560858465	1	39830045	1.23698e-08	246	235
3	1	1:39954548:A:AAT	rs375963061	1	39954548	1.97311e-08	54	52
4	1	1:39967683:A:G	rs12402990	1	39967683	6.34431e-10	96	95
5	1	1:40001060:A:G	rs12035330	1	40001060	3.42087e-10	66	66
6	2	1:55505647:G:T	rs11591147	1	55505647	4.14034e-08	1	1
7	3	1:62833553:A:G	rs6587970	1	62833553	3.01524e-08	5	4
8	3	1:62902874:A:G	rs646179	1	62902874	3.30705e-13	7	7
9	3	1:63032563:A:AACAG	rs746742404	1	63032563	9.69491e-09	7	7
10	3	1:63038303:T:TGG	1:63038303_TGG_T	1	63038303	1.6366e-41	294	279
11	3	1:63052344:C:CTA	rs746077597	1	63052344	1.79379e-12	9	6
12	3	1:63135127:A:G	rs912540	1	63135127	7.554e-21	21	18
13	3	1:63183414:C:CCA	1:63183414_CCA_C	1	63183414	1.27581e-13	18	18
14	3	1:63193972:A:G	rs2149116	1	63193972	7.11722e-09	2	2
15	3	1:63195692:C:T	rs11208009	1	63195692	5.02582e-29	77	73
16	3	1:63225912:C:T	rs11208024	1	63225912	1.23164e-10	138	119
17	4	1:65895130:A:G	rs7534511	1	65895130	2.93039e-12	109	105
18	4	1:65950230:C:T	rs7524834	1	65950230	1.10077e-09	51	46
19	4	1:66053804:A:T	rs3828036	1	66053804	1.26085e-12	2	2
20	4	1:66054995:G:T	rs6696954	1	66054995	4.62321e-12	5	5
21	4	1:66063117:G:T	rs12405556	1	66063117	1.0375e-09	232	219
22	4	1:66069781:A:G	rs72683129	1	66069781	3.31094e-12	4	2
23	4	1:66153349:C:CAGA	rs10665937	1	66153349	1.34361e-22	105	99
24	4	1:66153933:A:G	rs12022410	1	66153933	2.45125e-14	13	13
25	4	1:66156954:A:AT	1:66156954_AT_A	1	66156954	2.7406e-13	141	130
26	4	1:66191075:A:G	rs4291477	1	66191075	1.39335e-12	23	18
27	4	1:66193884:C:G	rs6695479	1	66193884	3.37549e-11	24	23
28	5	1:154420778:C:T	rs7529229	1	154420778	1.10402e-12	36	31
29	6	1:159566170:A:T	rs35485101	1	159566170	2.54414e-08	2	2
30	6	1:159613986:C:T	rs4656241	1	159613986	9.24067e-11	2	2
31	6	1:159642349:C:G	rs1811472	1	159642349	1.33842e-20	9	9
32	6	1:159646924:C:T	rs16842484	1	159646924	6.15396e-12	13	13
33	6	1:159652068:A:C	rs77013776	1	159652068	3.54902e-14	1	1
34	6	1:159668514:C:T	rs2794519	1	159668514	3.37979e-18	8	8
35	6	1:159684665:A:G	rs3091244	1	159684665	9.84588e-27	80	78
36	6	1:159706230:A:G	rs12037186	1	159706230	4.79334e-40	24	23
37	6	1:159713462:A:G	rs74596724	1	159713462	4.23716e-27	3	3
38	6	1:159717162:A:G	rs11588887	1	159717162	2.90129e-26	3	3
39	7	1:196944357:A:G	rs10801582	1	196944357	9.30911e-09	102	71
40	7	1:197035120:G:GCTTA	rs751708389	1	197035120	2.47544e-11	41	34
41	8	2:417167:C:T	rs62106258	2	417167	1.90926e-09	4	4
42	8	2:638107:A:G	rs4854343	2	638107	3.20651e-09	236	229
43	9	2:15454889:A:G	rs56023655	2	15454889	4.1157e-10	24	22
44	9	2:15464726:A:G	rs10803672	2	15464726	3.21143e-09	95	93
45	10	2:20371301:G:T	rs907867	2	20371301	1.78785e-09	36	36
46	11	2:21351326:C:T	rs13423380	2	21351326	3.25354e-08	239	237
47	11	2:21402927:G:GATGC	rs113911767	2	21402927	4.18618e-08	229	224
48	11	2:21451604:C:T	rs436566	2	21451604	1.61403e-08	9	8
49	12	2:25241386:G:T	rs188315257	2	25241386	1.8118e-10	47	44
50	13	2:27007428:C:T	rs34165519	2	27007428	4.68503e-09	11	11
51	13	2:27015610:C:CCA	rs756795959	2	27015610	9.50915e-09	1	1
52	13	2:27189063:A:G	rs6714780	2	27189063	1.33629e-12	3	3
53	13	2:27365592:G:T	rs35803469	2	27365592	2.62312e-13	4	4
54	13	2:27384710:C:T	rs1659684	2	27384710	1.2965e-10	1	1
55	13	2:27386087:C:T	rs2580757	2	27386087	5.77295e-10	12	10
56	13	2:27528692:C:T	rs4665963	2	27528692	1.20695e-10	127	123
57	13	2:27538635:A:G	rs35686293	2	27538635	3.95252e-18	9	8
58	13	2:27591109:C:T	rs71441072	2	27591109	1.42745e-15	3	3
59	13	2:27591804:C:T	rs80051818	2	27591804	3.10882e-14	4	4
60	13	2:27605983:A:G	rs7423104	2	27605983	1.77165e-08	132	128
61	13	2:27625661:A:G	rs1260338	2	27625661	2.83792e-25	185	170
62	13	2:27635463:A:G	rs1728918	2	27635463	3.40548e-28	1	1
63	13	2:27639153:A:G	rs12994265	2	27639153	3.03193e-09	7	6
64	13	2:27686480:A:G	rs67086575	2	27686480	1.99251e-14	1	1
65	13	2:27718474:C:T	rs780090	2	27718474	2.12014e-08	10	10
66	13	2:27730940:C:T	rs1260326	2	27730940	1.47325e-62	18	16
67	13	2:27731212:C:T	rs3817588	2	27731212	6.01861e-17	10	10
68	13	2:27753878:A:C	rs4665985	2	27753878	2.61118e-24	33	33
69	13	2:27764128:A:G	rs202095187	2	27764128	1.73731e-08	92	83
70	13	2:27764199:C:T	rs77200710	2	27764199	6.92152e-32	52	51
71	13	2:27783198:A:G	rs62141288	2	27783198	1.90531e-12	94	85
72	13	2:27871566:A:G	rs113160276	2	27871566	6.11309e-09	1	1
73	13	2:27935352:A:C	rs4665386	2	27935352	1.17649e-08	27	26
74	13	2:27967260:C:G	rs13023194	2	27967260	5.66856e-21	21	20
75	13	2:27972833:A:G	rs12104449	2	27972833	1.36945e-09	10	10
76	13	2:28268742:C:T	rs115640879	2	28268742	8.381e-12	6	6
77	13	2:28301540:C:T	rs937813	2	28301540	2.01401e-12	5	5
78	13	2:28305859:G:GTCTTA	2:28305859_GTCTTA_G	2	28305859	1.61484e-08	1	1
79	13	2:28338863:A:T	rs111786627	2	28338863	7.68944e-10	24	24
80	13	2:28345264:A:T	rs10177837	2	28345264	1.10693e-09	3	3
81	13	2:28414302:A:C	rs12622788	2	28414302	1.39297e-09	50	43
82	13	2:28443050:C:T	rs7349418	2	28443050	1.21125e-10	1	1
83	14	2:33360338:A:G	rs1545552	2	33360338	3.11387e-08	5	5
84	15	2:37048522:A:G	rs974966	2	37048522	5.76876e-09	14	14
85	15	2:37102249:A:G	rs17496249	2	37102249	3.19214e-09	72	71
86	16	2:59291178:A:G	rs6753852	2	59291178	2.955e-08	20	19
87	17	2:169730872:A:C	rs10206400	2	169730872	6.89542e-13	8	8
88	17	2:169750483:C:T	rs477224	2	169750483	3.83069e-08	9	9
89	17	2:169753676:A:G	rs12475700	2	169753676	2.94845e-09	74	68
90	17	2:169757354:C:T	rs1402837	2	169757354	2.15956e-13	14	12
91	17	2:169763148:C:T	rs560887	2	169763148	2.03477e-24	29	29
92	17	2:169789575:C:T	rs34526705	2	169789575	1.3312e-08	6	4
93	18	2:174828390:A:G	rs143737169	2	174828390	1.33688e-08	5	3
94	18	2:174839420:C:T	rs72915006	2	174839420	1.11592e-10	3	3
95	18	2:174863486:A:G	rs17236066	2	174863486	7.90672e-12	19	19
96	18	2:174874956:A:C	rs62172800	2	174874956	3.58575e-09	4	4
97	18	2:174889494:C:T	rs7566253	2	174889494	1.20499e-08	20	20
98	18	2:174893210:C:T	rs6709495	2	174893210	9.69104e-09	7	7
99	19	3:12677158:A:G	rs7610956	3	12677158	4.68115e-09	65	64
100	20	3:41215796:C:T	rs9814976	3	41215796	2.50395e-09	85	76
101	21	3:49776178:C:T	rs11714957	3	49776178	4.68824e-08	56	50
102	22	3:141033481:A:G	rs9871963	3	141033481	4.46288e-10	14	13
103	22	3:141040654:A:G	rs6439999	3	141040654	1.75542e-08	20	18
104	22	3:141091595:A:T	rs13098180	3	141091595	3.27128e-14	20	20
105	22	3:141105570:A:G	rs724016	3	141105570	5.86806e-16	31	29
106	22	3:141130835:C:T	rs35225290	3	141130835	5.38673e-14	31	27
107	22	3:141171190:A:G	rs13059128	3	141171190	2.81273e-08	90	87
108	22	3:141266493:A:G	rs6776003	3	141266493	2.62665e-09	99	94
109	23	4:145574844:A:G	rs1812175	4	145574844	1.91936e-11	9	9
110	24	4:187291729:G:T	rs144952196	4	187291729	3.65912e-08	3	3
111	25	5:74567359:A:G	rs10051260	5	74567359	4.04974e-10	10	10
112	25	5:74587940:A:C	rs7730344	5	74587940	5.63316e-10	15	15
113	25	5:74651084:A:G	rs3846662	5	74651084	4.71309e-09	69	67
114	26	5:87695669:G:GT	rs11379773	5	87695669	1.70919e-11	74	68
115	26	5:87839003:T:TA	rs5869429	5	87839003	3.17931e-09	21	19
116	27	5:156382308:A:G	rs4704825	5	156382308	9.83142e-09	32	32
117	28	6:26186200:A:G	rs9379832	6	26186200	9.26927e-10	22	19
118	28	6:26327394:A:T	rs6933139	6	26327394	4.64809e-08	45	41
119	29	6:28082256:A:G	rs72851169	6	28082256	4.67073e-08	26	14
120	30	6:34195011:G:T	rs1776897	6	34195011	3.30312e-09	14	14
121	31	6:105360586:C:T	rs9391252	6	105360586	2.04685e-09	62	59
122	31	6:105367616:A:T	rs9391253	6	105367616	3.40692e-11	51	50
123	31	6:105402083:A:C	rs314279	6	105402083	4.24854e-10	10	10
124	31	6:105448040:A:ATG	rs750516014	6	105448040	6.41228e-09	66	60
125	32	6:117880710:A:G	rs210634	6	117880710	2.78974e-08	48	45
126	33	7:44216137:A:G	rs2908290	7	44216137	2.58238e-08	3	3
127	33	7:44219705:C:T	rs10259649	7	44219705	2.8761e-13	10	6
128	33	7:44224851:A:G	rs3808319	7	44224851	1.79246e-08	8	8
129	33	7:44229068:C:T	rs1799884	7	44229068	7.58081e-21	20	20
130	33	7:44231216:G:T	rs3757840	7	44231216	1.26692e-17	9	9
131	34	7:72919961:G:GA	rs797036643	7	72919961	3.59881e-10	34	30
132	34	7:73003554:T:TTTA	rs573252567	7	73003554	2.44975e-09	60	60
133	34	7:73026378:C:T	rs17145750	7	73026378	1.88483e-11	94	89
134	35	7:100359117:C:T	rs221811	7	100359117	2.34696e-08	2	2
135	35	7:100422481:G:T	rs314311	7	100422481	9.67197e-10	8	8
136	35	7:100446121:A:AAAAT	rs144170516	7	100446121	2.24174e-08	5	5
137	35	7:100499315:A:G	rs13226864	7	100499315	3.13876e-09	26	26
138	35	7:100518458:C:T	rs12705099	7	100518458	9.62364e-09	33	31
139	36	8:9173209:A:G	rs7012637	8	9173209	5.15671e-17	2	2
140	36	8:9183339:C:T	rs11774381	8	9183339	6.60299e-09	27	26
141	36	8:9183664:A:G	rs4841133	8	9183664	5.61018e-19	28	28
142	36	8:9184930:C:T	rs7836983	8	9184930	2.9942e-09	24	24
143	36	8:9206069:A:G	rs10102352	8	9206069	9.70669e-18	3	3
144	36	8:9221207:A:G	rs11783641	8	9221207	3.51093e-09	37	31
145	36	8:9684925:C:T	rs10095236	8	9684925	7.16167e-09	92	88
146	36	8:9956552:A:G	rs4841280	8	9956552	1.51588e-08	34	34
147	37	8:18239760:C:CA	rs11393825	8	18239760	6.93366e-10	20	20
148	37	8:18246053:A:G	rs11780884	8	18246053	4.51473e-11	43	43
149	37	8:18272377:C:T	rs4921913	8	18272377	9.69533e-14	30	29
150	38	8:59338856:C:G	rs13253288	8	59338856	3.40371e-09	35	34
151	39	8:116658583:G:T	rs2737245	8	116658583	3.59695e-11	50	50
152	40	8:126477978:C:G	rs2001945	8	126477978	7.99155e-13	30	27
153	40	8:126500031:C:G	rs28601761	8	126500031	1.54766e-20	26	24
154	40	8:126507308:C:T	rs2980888	8	126507308	3.30049e-10	36	33
155	41	9:14758685:T:TA	rs35084046	9	14758685	2.16036e-08	20	19
156	42	9:107562804:C:T	rs2230808	9	107562804	3.14849e-08	14	12
157	42	9:107589134:A:T	rs4149310	9	107589134	4.30113e-10	13	13
158	42	9:107639180:A:G	rs67740686	9	107639180	6.74541e-12	32	31
159	42	9:107643080:A:T	rs12001061	9	107643080	3.19433e-08	28	28
160	42	9:107651526:A:G	rs2275545	9	107651526	6.25402e-10	36	35
161	42	9:107661129:A:C	rs2244278	9	107661129	2.36356e-14	6	5
162	42	9:107661742:A:C	rs2740488	9	107661742	1.12559e-19	16	16
163	42	9:107662305:C:G	rs73664374	9	107662305	1.95696e-14	6	6
164	42	9:107666414:C:T	rs2254819	9	107666414	5.87791e-16	8	6
165	43	9:128145942:C:T	rs10125995	9	128145942	1.7452e-08	145	142
166	44	9:136139907:G:GAAACTGCC	rs782134971	9	136139907	4.24962e-08	37	34
167	44	9:136149830:A:G	rs532436	9	136149830	1.87394e-13	13	13
168	45	10:64533904:A:T	rs11592442	10	64533904	6.96818e-10	16	15
169	46	10:94887382:A:G	rs10786071	10	94887382	1.26504e-08	18	18
170	46	10:94913327:A:G	rs10882158	10	94913327	2.36572e-08	67	62
171	47	11:13361005:C:T	rs1037169	11	13361005	3.73813e-08	14	12
172	48	11:46012263:G:GT	rs35982936	11	46012263	4.18708e-09	78	76
173	48	11:46059183:C:T	rs61882543	11	46059183	7.69424e-11	155	153
174	48	11:46260304:A:G	rs11038827	11	46260304	1.09784e-09	9	9
175	49	11:116525730:C:T	rs480823	11	116525730	1.7289e-13	35	33
176	49	11:116527282:C:T	rs3016353	11	116527282	2.97331e-09	2	1
177	49	11:116533167:C:G	rs509728	11	116533167	1.58704e-14	1	1
178	49	11:116536418:A:G	rs12803249	11	116536418	6.262e-10	42	38
179	49	11:116559553:G:T	rs11824135	11	116559553	5.01469e-13	32	30
180	49	11:116559663:A:G	rs11828763	11	116559663	2.69054e-08	1	1
181	49	11:116577441:A:G	rs11216105	11	116577441	3.72795e-09	5	4
182	49	11:116579663:C:T	rs11216107	11	116579663	1.0917e-10	4	4
183	49	11:116581641:A:G	rs2367970	11	116581641	1.27299e-08	43	41
184	49	11:116583685:A:G	rs74849419	11	116583685	2.33563e-08	53	50
185	49	11:116612128:A:G	rs10466533	11	116612128	4.50621e-13	48	47
186	49	11:116624703:G:T	rs180326	11	116624703	9.72473e-18	5	5
187	49	11:116637903:C:CA	11:116637903_CA_C	11	116637903	5.68699e-17	48	47
188	49	11:116640768:A:G	rs1269325	11	116640768	1.13826e-10	27	27
189	49	11:116645275:C:T	rs7118999	11	116645275	2.51675e-20	5	5
190	49	11:116648917:C:G	rs964184	11	116648917	3.20817e-43	3	3
191	49	11:116651115:C:T	rs11604424	11	116651115	1.83259e-27	3	3
192	49	11:116661826:C:T	rs2072560	11	116661826	8.74404e-28	19	18
193	49	11:116671824:C:T	rs9666150	11	116671824	2.00246e-15	7	7
194	49	11:116692334:C:T	rs5104	11	116692334	4.89836e-18	19	16
195	49	11:116705278:C:T	rs12721030	11	116705278	1.18602e-12	115	112
196	49	11:116705516:A:G	rs525028	11	116705516	6.9228e-34	17	14
197	49	11:116705568:G:T	rs10750098	11	116705568	6.94518e-22	18	18
198	49	11:116710167:C:CAT	rs4018880	11	116710167	9.03695e-15	31	31
199	49	11:116711180:A:G	rs11216157	11	116711180	1.03805e-13	27	27
200	49	11:116715350:A:AT	11:116715350_AT_A	11	116715350	6.33469e-09	57	54
201	49	11:116774201:A:G	rs17120139	11	116774201	7.45017e-18	105	104
202	49	11:116778293:C:T	rs79326407	11	116778293	1.07591e-15	8	8
203	49	11:116793623:C:CTTTTTTTTT	rs374749810	11	116793623	3.22391e-08	89	87
204	49	11:116872221:C:CA	rs35444420	11	116872221	1.18478e-21	109	97
205	49	11:116918046:A:C	rs74328581	11	116918046	2.06212e-10	112	111
206	49	11:116942132:A:G	rs17120280	11	116942132	4.01089e-12	151	144
207	49	11:116990760:G:GAAAC	rs111905938	11	116990760	7.28952e-26	4	2
208	49	11:116993929:A:T	rs10892078	11	116993929	6.59964e-10	11	9
209	49	11:116999059:A:G	rs4516002	11	116999059	2.03683e-14	134	128
210	49	11:117019749:A:ATTT	11:117019749_ATTT_A	11	117019749	2.64558e-12	64	61
211	49	11:117075566:C:T	rs508487	11	117075566	7.59365e-17	8	8
212	49	11:117076564:A:G	rs1242127	11	117076564	2.66846e-08	47	41
213	49	11:117085270:A:C	rs236911	11	117085270	1.56738e-10	32	32
214	50	11:122500489:C:CT	11:122500489_CT_C	11	122500489	3.29199e-08	39	39
215	50	11:122524967:A:G	rs57812455	11	122524967	1.13009e-10	51	51
216	50	11:122535408:C:T	rs10790519	11	122535408	2.30813e-10	65	60
217	50	11:122580119:G:T	rs10790521	11	122580119	3.86362e-08	13	13
218	51	12:121352974:A:G	rs2701185	12	121352974	1.82533e-12	70	64
219	51	12:121377656:G:T	rs7969196	12	121377656	7.83591e-11	33	25
220	51	12:121405326:G:GCAGA	12:121405326_GCAGA_G	12	121405326	2.242e-12	7	7
221	51	12:121413027:A:G	rs148608463	12	121413027	6.7971e-12	37	34
222	51	12:121419056:C:T	rs1169286	12	121419056	2.32587e-08	18	17
223	51	12:121424861:A:G	rs7310409	12	121424861	7.63921e-14	40	37
224	51	12:121435427:A:G	rs2464196	12	121435427	1.86289e-09	59	57
225	51	12:121484936:T:TA	rs199935908	12	121484936	2.51544e-08	15	15
226	52	12:133441780:C:T	rs11610954	12	133441780	9.96763e-09	13	13
227	53	15:51746236:A:G	rs11631408	15	51746236	6.24814e-11	299	285
228	54	15:58567122:C:T	rs62001669	15	58567122	4.31141e-10	18	18
229	54	15:58582540:C:T	rs1973688	15	58582540	2.24961e-11	7	6
230	54	15:58586129:C:T	rs1318175	15	58586129	6.65603e-13	14	14
231	54	15:58679387:C:G	rs56358871	15	58679387	8.85875e-16	14	13
232	54	15:58682029:T:TGAA	15:58682029_TGAA_T	15	58682029	1.70575e-10	32	31
233	54	15:58682690:A:G	rs34718390	15	58682690	1.08259e-10	2	2
234	54	15:58683366:A:G	rs1532085	15	58683366	1.96472e-39	22	21
235	54	15:58683542:C:G	rs12905732	15	58683542	1.48998e-25	21	21
236	54	15:58685970:C:T	rs8042174	15	58685970	3.51904e-13	9	9
237	54	15:58687603:C:T	rs174418	15	58687603	2.52645e-33	11	11
238	54	15:58692118:A:T	rs397923	15	58692118	3.20482e-27	13	13
239	54	15:58692202:A:C	rs12708454	15	58692202	4.9628e-14	3	3
240	54	15:58696300:C:T	rs723967	15	58696300	2.91525e-21	14	14
241	54	15:58699937:C:T	rs13329672	15	58699937	1.37014e-16	10	10
242	54	15:58702325:A:G	rs12438999	15	58702325	2.54104e-21	7	7
243	54	15:58703918:C:T	rs117444669	15	58703918	3.59747e-11	10	9
244	54	15:58709181:C:T	rs60315394	15	58709181	1.00781e-12	18	18
245	54	15:58710627:A:C	rs11071380	15	58710627	6.47644e-15	7	7
246	54	15:58712973:C:T	rs11858279	15	58712973	4.49261e-14	9	9
247	54	15:58716615:G:T	rs375372	15	58716615	7.34311e-10	1	1
248	54	15:58721168:C:G	rs11857386	15	58721168	7.87208e-16	11	9
249	54	15:58723426:A:G	rs1077835	15	58723426	2.43058e-48	20	20
250	54	15:58724706:A:G	rs11632618	15	58724706	1.60726e-12	1	1
251	54	15:58731567:A:G	rs261341	15	58731567	3.15174e-29	9	8
252	54	15:58742418:A:G	rs261336	15	58742418	5.63971e-24	11	10
253	54	15:58743709:C:T	rs8041059	15	58743709	8.08449e-11	7	6
254	55	15:60899031:G:GAAAT	15:60899031_GAAAT_G	15	60899031	2.75479e-09	27	26
255	56	15:99209294:G:T	rs75422555	15	99209294	1.86651e-08	1	1
256	56	15:99240793:A:G	rs72767957	15	99240793	1.31437e-09	20	18
257	57	16:29994922:C:T	rs3814883	16	29994922	1.01726e-09	111	107
258	58	16:30585535:C:T	rs6565192	16	30585535	2.13647e-08	7	4
259	58	16:30630226:A:G	rs28841118	16	30630226	4.31347e-09	40	34
260	58	16:31025641:C:T	rs34898535	16	31025641	9.91763e-12	75	65
261	58	16:31134213:A:T	rs60996860	16	31134213	2.99901e-09	36	32
262	59	16:53806453:A:G	rs56094641	16	53806453	1.76356e-09	115	112
263	60	16:56974859:G:GAC	rs149137006	16	56974859	2.2878e-08	31	28
264	60	16:56985139:A:G	rs9989419	16	56985139	3.75888e-18	2	2
265	60	16:56985555:A:G	rs12448528	16	56985555	4.28788e-15	1	1
266	60	16:56989830:A:G	rs12923459	16	56989830	3.91333e-20	2	2
267	60	16:56991741:C:T	rs12934632	16	56991741	2.06712e-11	4	3
268	60	16:56993025:G:T	rs12920974	16	56993025	2.32757e-13	2	2
269	60	16:56993324:A:C	rs3764261	16	56993324	7.71328e-46	14	12
270	60	16:56994894:A:G	rs4783961	16	56994894	9.32364e-15	1	1
271	60	16:56995236:A:C	rs1800775	16	56995236	1.40426e-36	14	14
272	60	16:56997233:A:G	rs1864163	16	56997233	4.31499e-28	9	8
273	60	16:56998572:C:G	rs9929488	16	56998572	8.54e-12	3	2
274	60	16:57000938:A:G	rs118146573	16	57000938	1.83727e-19	1	1
275	60	16:57002732:G:T	rs9939224	16	57002732	7.81201e-30	10	9
276	60	16:57003146:C:T	rs11076174	16	57003146	6.10623e-09	1	1
277	60	16:57007446:G:T	rs11076176	16	57007446	5.15194e-22	2	2
278	60	16:57009932:C:T	rs289718	16	57009932	1.80704e-12	9	9
279	60	16:57010486:C:T	rs117427818	16	57010486	9.62333e-17	2	2
280	60	16:57017319:A:G	rs1800777	16	57017319	1.57423e-14	2	2
281	60	16:57017762:C:G	rs289742	16	57017762	2.31823e-11	11	9
282	61	16:72042635:A:G	rs34270657	16	72042635	3.14199e-08	15	15
283	61	16:72097827:C:T	rs3794695	16	72097827	1.47559e-12	10	8
284	62	17:1958536:A:G	rs4455005	17	1958536	2.1426e-08	41	39
285	63	18:20724931:A:T	rs4392169	18	20724931	3.50503e-09	41	40
286	64	18:46578242:A:C	rs74489351	18	46578242	5.78049e-12	11	2
287	64	18:47066144:A:C	rs80204526	18	47066144	1.58194e-16	2	2
288	64	18:47109955:A:G	rs77960347	18	47109955	2.39241e-22	2	2
289	64	18:47122943:G:T	rs62101702	18	47122943	1.92046e-09	12	12
290	64	18:47144223:A:T	rs4121823	18	47144223	7.65394e-12	2	2
291	64	18:47147746:A:G	rs1105654	18	47147746	1.85789e-09	5	5
292	64	18:47148886:C:T	rs73959582	18	47148886	1.00447e-08	1	1
293	64	18:47149635:A:C	rs7235080	18	47149635	2.73447e-10	1	1
294	64	18:47156730:A:G	rs7244811	18	47156730	3.41341e-12	18	18
295	64	18:47157004:C:T	rs7230869	18	47157004	8.33084e-10	6	4
296	64	18:47160814:A:G	rs7228085	18	47160814	2.4487e-10	1	1
297	64	18:47166694:A:G	rs9947684	18	47166694	1.46654e-13	6	6
298	64	18:47168884:G:T	rs62100622	18	47168884	1.66406e-08	20	12
299	64	18:47169340:G:T	rs118043171	18	47169340	1.47576e-13	1	1
300	64	18:47176917:C:T	rs4939888	18	47176917	3.13092e-09	2	2
301	64	18:47179516:A:G	rs1943973	18	47179516	2.29557e-18	20	19
302	64	18:47212252:A:G	rs8088929	18	47212252	2.67039e-09	19	14
303	64	18:47227334:A:G	rs12955308	18	47227334	1.19606e-09	4	4
304	64	18:47267507:C:G	rs140565426	18	47267507	1.77216e-12	11	7
305	65	18:57732689:A:G	rs4940927	18	57732689	6.62113e-11	153	151
306	65	18:57863234:T:TC	rs553166182	18	57863234	1.10671e-11	119	116
307	65	18:57914679:A:G	rs68033110	18	57914679	1.12249e-08	2	2
308	66	19:11188974:A:AC	19:11188974_AC_A	19	11188974	6.67793e-18	69	62
309	67	19:19370340:T:TGACA	rs756350040	19	19370340	3.21379e-12	45	45
310	67	19:19467545:C:T	rs2285626	19	19467545	2.10516e-09	93	90
311	67	19:19793545:C:T	rs56408111	19	19793545	2.13095e-09	8	8
312	68	19:32824310:A:C	rs7255223	19	32824310	2.43483e-08	8	8
313	69	19:45382675:A:G	rs41290120	19	45382675	4.30871e-10	2	2
314	69	19:45385759:C:G	rs3745150	19	45385759	1.2832e-10	14	14
315	69	19:45406673:A:G	rs10119	19	45406673	4.02185e-14	1	1
316	69	19:45415640:A:G	rs445925	19	45415640	3.09187e-14	5	5
317	69	19:45416178:G:T	rs483082	19	45416178	2.03944e-19	7	7
318	69	19:45416291:C:T	rs59325138	19	45416291	5.70235e-14	7	4
319	70	19:46358952:C:CA	19:46358952_CA_C	19	46358952	2.24231e-08	5	5
320	71	19:49209318:A:G	rs2638280	19	49209318	5.18637e-10	70	63
321	72	20:6549953:A:G	rs6085604	20	6549953	1.10079e-08	60	59
322	73	20:25238173:C:T	rs6132824	20	25238173	4.65113e-08	472	454
323	74	20:34025756:A:G	rs143384	20	34025756	2.18324e-08	130	121
324	75	20:36845738:C:T	rs760998	20	36845738	5.65195e-09	1	1
325	75	20:36849088:A:G	rs4811602	20	36849088	1.2511e-10	31	30
326	76	20:39165692:A:G	rs117113213	20	39165692	1.72128e-08	3	3
327	77	20:43038249:C:T	rs6031587	20	43038249	1.64509e-08	1	1
328	77	20:43042364:C:T	rs1800961	20	43042364	2.95178e-15	1	1
329	78	20:51100420:A:T	rs6021948	20	51100420	1.85813e-08	59	54
330	78	20:51209603:A:G	rs13043475	20	51209603	1.61306e-09	187	180
331	79	22:21974703:C:G	rs5754387	22	21974703	3.95099e-11	107	97

## Sheet: 1D. m_sum-scores_IndSigSNPs
No	GenomicLocus	uniqID	rsID	chr	pos	p	nSNPs	nGWASSNPs
1	1	1:55505647:G:T	rs11591147	1	55505647	5.28907e-10	1	1
2	2	1:62902874:A:G	rs646179	1	62902874	7.25346e-15	7	7
3	2	1:62926371:A:G	rs7547965	1	62926371	3.83754e-31	293	278
4	2	1:63032563:A:AACAG	rs746742404	1	63032563	7.47344e-12	7	7
5	2	1:63135127:A:G	rs912540	1	63135127	7.84653e-18	21	18
6	2	1:63181548:A:G	rs12043910	1	63181548	2.5422e-08	18	18
7	2	1:63193972:A:G	rs2149116	1	63193972	1.59467e-11	2	2
8	2	1:63199347:T:TG	rs778356958	1	63199347	5.63821e-21	77	73
9	2	1:63206227:C:T	rs12409274	1	63206227	7.96421e-10	117	109
10	2	1:63226146:T:TAA	rs35332757	1	63226146	6.52622e-10	139	119
11	2	1:63358816:C:T	rs7512480	1	63358816	1.76348e-09	110	103
12	3	1:78450517:A:C	rs34517439	1	78450517	2.00695e-08	4	3
13	3	1:78623626:C:T	rs17391694	1	78623626	2.8023e-08	1	1
14	4	1:159574640:C:T	rs148692790	1	159574640	4.35419e-08	25	25
15	4	1:159642349:C:G	rs1811472	1	159642349	3.27382e-12	9	9
16	4	1:159646924:C:T	rs16842484	1	159646924	2.13727e-08	13	13
17	4	1:159652068:A:C	rs77013776	1	159652068	3.11607e-14	1	1
18	4	1:159668514:C:T	rs2794519	1	159668514	2.66145e-11	8	8
19	4	1:159682233:C:T	rs1205	1	159682233	5.04123e-35	24	23
20	4	1:159683438:C:G	rs1800947	1	159683438	1.14167e-24	3	3
21	4	1:159684665:G:T	rs3091244	1	159684665	4.72758e-16	80	78
22	4	1:159690812:A:G	rs2246469	1	159690812	1.73289e-08	10	10
23	4	1:159695761:A:G	rs3116654	1	159695761	1.1916e-08	5	5
24	4	1:159708825:A:G	rs12042360	1	159708825	9.66657e-19	3	3
25	5	2:645190:A:G	rs7564167	2	645190	1.81411e-08	2	2
26	6	2:21271323:A:G	rs1713222	2	21271323	2.34455e-11	17	17
27	6	2:21315664:C:T	rs503105	2	21315664	2.08652e-14	265	259
28	7	2:27397436:A:G	rs6726441	2	27397436	2.54344e-10	73	73
29	7	2:27418474:C:CT	rs71986112	2	27418474	8.53838e-09	21	21
30	7	2:27423913:A:G	rs61737373	2	27423913	1.04903e-08	57	57
31	7	2:27576652:C:T	rs12991930	2	27576652	2.54232e-08	9	9
32	7	2:27582035:A:G	rs9678013	2	27582035	2.27002e-12	186	170
33	7	2:27591804:C:T	rs80051818	2	27591804	7.54173e-10	4	4
34	7	2:27635463:A:G	rs1728918	2	27635463	4.6681e-16	1	1
35	7	2:27674931:A:AAAC	rs750801245	2	27674931	5.67866e-13	10	10
36	7	2:27686480:A:G	rs67086575	2	27686480	3.03172e-08	1	1
37	7	2:27704896:A:G	rs115961201	2	27704896	1.07713e-09	1	1
38	7	2:27730940:C:T	rs1260326	2	27730940	2.77271e-36	18	16
39	7	2:27779151:C:CTT	2:27779151_CTT_C	2	27779151	2.22781e-19	53	52
40	7	2:27783198:A:G	rs62141288	2	27783198	4.41827e-11	94	85
41	7	2:27961344:C:G	rs1317580	2	27961344	1.88461e-08	2	2
42	7	2:27991368:C:G	rs77644716	2	27991368	2.03316e-09	5	4
43	7	2:28019106:C:T	rs4666013	2	28019106	4.78538e-11	230	220
44	7	2:28113911:A:G	rs2305929	2	28113911	1.44656e-12	18	17
45	7	2:28240525:C:T	rs10180107	2	28240525	6.66594e-09	209	198
46	7	2:28301540:C:T	rs937813	2	28301540	3.47293e-10	5	5
47	8	2:59330227:A:G	rs6739755	2	59330227	1.26262e-09	29	29
48	9	2:169706079:C:T	rs2140046	2	169706079	1.03257e-08	7	7
49	9	2:169730872:A:C	rs10206400	2	169730872	9.81011e-12	8	8
50	9	2:169750483:C:T	rs477224	2	169750483	6.12547e-10	9	9
51	9	2:169757354:C:T	rs1402837	2	169757354	1.96161e-11	14	12
52	9	2:169763148:C:T	rs560887	2	169763148	2.09659e-36	29	29
53	9	2:169764546:C:G	rs2232328	2	169764546	1.24559e-08	28	28
54	9	2:169766560:C:T	rs17539351	2	169766560	2.81057e-13	1	1
55	9	2:169769027:A:C	rs491443	2	169769027	1.7284e-08	8	8
56	9	2:169773712:C:CA	rs71397672	2	169773712	1.72395e-16	93	86
57	10	2:179721046:A:G	rs17362588	2	179721046	7.10353e-12	22	22
58	10	2:179758007:C:T	rs1032282	2	179758007	7.36754e-09	14	14
59	11	3:94024808:G:T	rs6797842	3	94024808	4.38038e-08	138	131
60	12	3:141109348:C:T	rs6785012	3	141109348	1.63647e-09	41	37
61	13	3:160207526:T:TAC	rs758194405	3	160207526	1.15249e-08	131	125
62	14	4:100239319:C:T	rs1229984	4	100239319	2.19952e-08	1	1
63	15	4:103188709:C:T	rs13107325	4	103188709	1.15592e-08	5	5
64	16	6:7728212:A:G	rs1923409	6	7728212	1.24968e-09	44	34
65	17	6:26157941:T:TG	6:26157941_TG_T	6	26157941	3.98067e-10	8	8
66	17	6:26159356:A:G	rs2183947	6	26159356	2.40322e-09	13	10
67	17	6:26163345:A:AT	rs34285731	6	26163345	2.2617e-11	7	6
68	17	6:26200677:A:G	rs806794	6	26200677	4.93746e-11	14	12
69	17	6:26267755:A:G	rs7773004	6	26267755	8.32657e-10	28	27
70	17	6:26319588:G:T	rs766406	6	26319588	7.09199e-09	58	55
71	18	6:160986915:A:C	rs6938647	6	160986915	3.9909e-09	3	3
72	19	7:28177338:A:G	rs849138	7	28177338	1.08164e-09	24	23
73	20	7:44209322:A:G	rs2908293	7	44209322	1.9502e-09	10	6
74	20	7:44223721:A:G	rs730497	7	44223721	1.01567e-08	20	20
75	21	7:73020676:A:G	rs6968170	7	73020676	5.0299e-09	65	58
76	21	7:73026378:C:T	rs17145750	7	73026378	5.62e-09	94	89
77	22	8:9173209:A:G	rs7012637	8	9173209	1.38113e-14	2	2
78	22	8:9175958:C:G	rs330093	8	9175958	2.13491e-12	35	35
79	22	8:9183596:A:G	rs4841132	8	9183596	1.223e-21	28	28
80	22	8:9200251:C:T	rs4332138	8	9200251	2.68727e-09	34	28
81	22	8:9206069:A:G	rs10102352	8	9206069	8.62411e-11	3	3
82	23	8:116667539:G:T	rs2737263	8	116667539	4.36691e-09	49	49
83	23	8:116797816:T:TA	rs35940052	8	116797816	3.33753e-08	164	157
84	24	8:126447308:C:T	rs2385114	8	126447308	1.01811e-08	1	1
85	24	8:126474306:A:G	rs2980885	8	126474306	1.55136e-11	1	1
86	24	8:126474356:A:G	rs2980884	8	126474356	1.64543e-10	12	10
87	24	8:126474405:G:T	rs2980883	8	126474405	5.93167e-09	2	2
88	24	8:126479362:C:T	rs6982502	8	126479362	5.54804e-24	30	27
89	24	8:126500031:C:G	rs28601761	8	126500031	3.55375e-29	26	24
90	24	8:126507308:C:T	rs2980888	8	126507308	3.60709e-20	36	33
91	25	9:107557865:A:G	rs2777798	9	107557865	6.44768e-09	8	8
92	25	9:107661742:A:C	rs2740488	9	107661742	3.35521e-11	16	16
93	26	11:116572089:C:T	rs1892948	11	116572089	3.96617e-09	8	8
94	26	11:116590787:A:G	rs6589563	11	116590787	1.64556e-11	16	16
95	26	11:116623213:T:TA	11:116623213_TA_T	11	116623213	5.51873e-26	4	4
96	26	11:116623659:C:T	rs180327	11	116623659	1.81168e-12	6	6
97	26	11:116645275:C:T	rs7118999	11	116645275	1.15708e-11	5	5
98	26	11:116660686:A:G	rs2266788	11	116660686	8.30363e-15	18	17
99	26	11:116662407:C:G	rs3135506	11	116662407	2.45396e-12	49	48
100	26	11:116670676:A:C	rs6589567	11	116670676	8.30758e-09	7	7
101	26	11:116695780:A:G	rs7111242	11	116695780	9.04098e-13	19	16
102	26	11:116702123:C:T	rs5141	11	116702123	1.09434e-13	18	18
103	26	11:116705516:A:G	rs525028	11	116705516	3.78845e-19	17	14
104	26	11:116710167:C:CAT	rs4018880	11	116710167	1.14277e-08	31	31
105	26	11:116752163:C:T	rs482371	11	116752163	1.08817e-11	103	91
106	26	11:116990851:A:G	rs12366015	11	116990851	6.71723e-13	4	2
107	27	12:121363724:C:T	rs6489785	12	121363724	3.36942e-08	121	113
108	27	12:121377656:G:T	rs7969196	12	121377656	5.00722e-09	33	25
109	27	12:121406293:A:G	rs2393792	12	121406293	8.39853e-10	8	8
110	27	12:121423659:A:G	rs9738226	12	121423659	6.55604e-09	40	37
111	27	12:121444673:G:T	rs12309537	12	121444673	1.62755e-10	14	13
112	28	15:58567786:A:G	rs8040386	15	58567786	1.60389e-09	20	20
113	28	15:58579956:A:G	rs2899624	15	58579956	8.48018e-12	19	19
114	28	15:58582294:C:T	rs938509	15	58582294	3.4025e-08	1	1
115	28	15:58598131:A:C	rs12917140	15	58598131	1.28581e-08	1	1
116	28	15:58650071:A:T	rs1560389	15	58650071	5.18451e-09	7	7
117	28	15:58670135:C:T	rs145347194	15	58670135	6.3373e-09	1	1
118	28	15:58679387:C:G	rs56358871	15	58679387	1.43326e-19	14	13
119	28	15:58683366:A:G	rs1532085	15	58683366	4.07663e-44	22	21
120	28	15:58683697:C:T	rs16940167	15	58683697	2.64821e-11	24	23
121	28	15:58685970:C:T	rs8042174	15	58685970	2.66062e-12	9	9
122	28	15:58687603:C:T	rs174418	15	58687603	1.35326e-38	11	11
123	28	15:58688478:A:C	rs920917	15	58688478	4.14049e-10	33	32
124	28	15:58692118:A:T	rs397923	15	58692118	1.43062e-32	13	13
125	28	15:58692202:A:C	rs12708454	15	58692202	9.25459e-16	3	3
126	28	15:58693860:C:T	rs487766	15	58693860	2.66169e-26	21	21
127	28	15:58696300:C:T	rs723967	15	58696300	9.2157e-26	14	14
128	28	15:58698662:A:G	rs62000865	15	58698662	9.56962e-10	3	3
129	28	15:58699937:C:T	rs13329672	15	58699937	3.5981e-21	10	10
130	28	15:58702325:A:G	rs12438999	15	58702325	4.71666e-33	7	7
131	28	15:58706911:A:G	rs62000869	15	58706911	7.05469e-12	4	4
132	28	15:58707990:C:G	rs79341002	15	58707990	6.89542e-09	10	9
133	28	15:58709181:C:T	rs60315394	15	58709181	1.08865e-21	18	18
134	28	15:58710627:A:C	rs11071380	15	58710627	6.3906e-21	7	7
135	28	15:58712973:C:T	rs11858279	15	58712973	2.10805e-17	9	9
136	28	15:58716615:G:T	rs375372	15	58716615	3.04275e-12	1	1
137	28	15:58723426:A:G	rs1077835	15	58723426	5.18639e-35	20	20
138	28	15:58724524:A:G	rs6494005	15	58724524	1.03715e-12	12	10
139	28	15:58724706:A:G	rs11632618	15	58724706	6.13071e-15	1	1
140	28	15:58731567:A:G	rs261341	15	58731567	2.83918e-18	9	8
141	28	15:58737341:G:T	rs473224	15	58737341	4.25652e-20	15	15
142	29	16:24727064:A:G	rs7188873	16	24727064	1.26788e-09	22	17
143	29	16:24923294:C:G	rs11641135	16	24923294	8.69449e-09	21	18
144	30	16:53799278:G:GT	rs796856741	16	53799278	1.31021e-10	116	112
145	31	16:56802213:C:T	rs10852552	16	56802213	3.53232e-09	33	29
146	31	16:56842450:A:G	rs184635800	16	56842450	2.43726e-08	34	34
147	31	16:56873840:A:G	rs2304477	16	56873840	3.67725e-08	18	16
148	31	16:56985139:A:G	rs9989419	16	56985139	2.53066e-18	2	2
149	31	16:56985555:A:G	rs12448528	16	56985555	1.46242e-23	1	1
150	31	16:56986045:G:T	rs1122390	16	56986045	1.77413e-09	8	6
151	31	16:56989830:A:G	rs12923459	16	56989830	9.47568e-19	2	2
152	31	16:56991624:A:G	rs28888131	16	56991624	9.34325e-21	4	3
153	31	16:56993025:G:T	rs12920974	16	56993025	4.26167e-14	2	2
154	31	16:56993886:A:G	rs821840	16	56993886	1.61879e-50	14	12
155	31	16:56994894:A:G	rs4783961	16	56994894	2.21644e-11	1	1
156	31	16:56996158:C:T	rs3816117	16	56996158	8.57482e-46	14	14
157	31	16:56998572:C:G	rs9929488	16	56998572	2.49818e-21	3	2
158	31	16:57000885:A:G	rs12720922	16	57000885	7.8546e-41	11	10
159	31	16:57000938:A:G	rs118146573	16	57000938	2.14402e-29	1	1
160	31	16:57003146:C:T	rs11076174	16	57003146	2.20353e-09	1	1
161	31	16:57006299:G:GC	16:57006299_GC_G	16	57006299	2.55776e-09	12	11
162	31	16:57007353:C:T	rs5883	16	57007353	2.49928e-08	7	7
163	31	16:57007446:G:T	rs11076176	16	57007446	1.80258e-22	2	2
164	31	16:57008287:A:G	rs158617	16	57008287	6.35822e-10	11	9
165	31	16:57009376:A:T	rs289716	16	57009376	1.08665e-18	9	9
166	31	16:57010486:C:T	rs117427818	16	57010486	1.96545e-13	2	2
167	31	16:57011185:A:G	rs4784744	16	57011185	1.29807e-14	5	5
168	31	16:57017319:A:G	rs1800777	16	57017319	2.06277e-12	2	2
169	32	18:20707972:G:GT	rs79607252	18	20707972	2.87471e-08	40	39
170	33	18:46578242:A:C	rs74489351	18	46578242	1.19251e-13	11	3
171	33	18:47066144:A:C	rs80204526	18	47066144	4.04666e-15	2	2
172	33	18:47109955:A:G	rs77960347	18	47109955	1.28379e-17	2	2
173	33	18:47143893:C:T	rs1016563	18	47143893	4.33867e-08	2	2
174	33	18:47144223:A:T	rs4121823	18	47144223	2.8356e-11	2	2
175	33	18:47147746:A:G	rs1105654	18	47147746	1.80628e-09	5	5
176	33	18:47158186:C:T	rs10438978	18	47158186	1.90541e-19	21	20
177	33	18:47160814:A:G	rs7228085	18	47160814	6.40216e-12	1	1
178	33	18:47169024:C:T	rs62100623	18	47169024	2.39896e-08	15	12
179	33	18:47169340:G:T	rs118043171	18	47169340	1.47347e-11	1	1
180	33	18:47169684:A:G	rs12955369	18	47169684	7.20771e-09	7	2
181	33	18:47169890:G:T	rs11411497	18	47169890	2.83861e-16	6	6
182	33	18:47192805:C:G	rs34627148	18	47192805	6.18604e-09	9	6
183	33	18:47196870:A:G	rs80175721	18	47196870	3.70002e-11	9	6
184	33	18:47207206:A:C	rs56207265	18	47207206	5.31342e-09	27	25
185	33	18:47209755:A:G	rs34243883	18	47209755	4.55585e-11	19	14
186	33	18:47228943:C:T	rs12965067	18	47228943	8.60853e-10	12	12
187	33	18:47234614:A:G	rs7238201	18	47234614	8.64373e-14	10	10
188	33	18:47264752:A:G	rs7505997	18	47264752	1.23387e-08	3	2
189	33	18:47284345:A:G	rs9947678	18	47284345	1.85879e-09	102	101
190	34	19:11202306:G:T	rs6511720	19	11202306	2.42067e-08	67	60
191	35	19:19103986:A:T	rs3810444	19	19103986	5.17191e-10	7	7
192	35	19:19283268:C:T	rs61061000	19	19283268	4.7039e-08	54	53
193	35	19:19325963:G:T	rs3761077	19	19325963	2.51827e-10	3	3
194	35	19:19379549:C:T	rs58542926	19	19379549	4.92377e-20	45	45
195	35	19:19418866:C:T	rs73001020	19	19418866	1.07122e-08	5	5
196	35	19:19418916:C:T	rs2240117	19	19418916	1.68191e-12	48	45
197	35	19:19484008:A:G	rs59148799	19	19484008	2.12693e-13	93	92
198	35	19:19564489:A:AT	rs36010983	19	19564489	7.00791e-10	71	68
199	35	19:19756073:A:AGCC	19:19756073_AGCC_A	19	19756073	8.09132e-09	25	25
200	36	19:30088393:A:G	rs4805442	19	30088393	2.90758e-08	9	7
201	36	19:30100319:A:T	rs3786516	19	30100319	1.31272e-08	8	6
202	37	19:45387596:A:G	rs12972970	19	45387596	9.8064e-26	10	10
203	37	19:45394969:G:T	rs184017	19	45394969	9.71613e-21	7	7
204	37	19:45406673:A:G	rs10119	19	45406673	3.11842e-22	1	1
205	37	19:45407788:A:G	rs7259620	19	45407788	8.12547e-14	19	19
206	37	19:45415713:A:G	rs10414043	19	45415713	4.44593e-34	12	11
207	37	19:45416291:C:T	rs59325138	19	45416291	1.2933e-17	7	3
208	37	19:45416741:C:T	rs438811	19	45416741	1.12068e-27	7	7
209	37	19:45424351:A:T	rs814573	19	45424351	5.35707e-25	9	8
210	38	19:49206172:C:T	rs516246	19	49206172	1.07066e-11	71	64
211	39	20:39875524:C:CCAAA	20:39875524_CCAAA_C	20	39875524	1.96053e-09	90	87
212	39	20:39926715:C:CT	20:39926715_CT_C	20	39926715	1.25823e-10	102	98
213	39	20:39951474:T:TA	20:39951474_TA_T	20	39951474	6.38341e-10	93	92
214	39	20:40012548:T:TG	rs141630927	20	40012548	6.85267e-09	69	67
215	40	20:43042364:C:T	rs1800961	20	43042364	2.74203e-13	1	1
216	41	22:21982892:C:T	rs2298428	22	21982892	4.54343e-09	109	97

## Sheet: 2A. f_sex-scores_genes
ensg	symbol	chr	start	end	strand	type	entrezID	HUGO	pLI	ncRVIS	posMapSNPs	posMapMaxCADD	minGwasP	IndSigSNPs	GenomicLocus
ENSG00000058453	CROCC	1	17066768	17299474	1	protein_coding	9696	CROCC	4.70613e-20	0.275113	6	8.87	1.44657e-08	rs3738814	1
ENSG00000117122	MFAP2	1	17300997	17307330	-1	protein_coding	4237	MFAP2	0.000124328	NA	14	14.31	2.74885e-09	rs3738814	1
ENSG00000159363	ATP13A2	1	17312453	17338423	-1	protein_coding	23400	ATP13A2	0.00120495	NA	24	14.31	2.37001e-09	rs3738814	1
ENSG00000117118	SDHB	1	17345217	17380665	-1	protein_coding	6390	SDHB	0.0501028	-0.588646	5	12.87	3.04158e-06	rs3738814	1
ENSG00000117713	ARID1A	1	27022524	27108595	1	protein_coding	8289	ARID1A	1	NA	94	22.7	2.5259e-18	rs34946857;rs114165349;rs12749822	2
ENSG00000060642	PIGV	1	27113963	27124889	1	protein_coding	55650	PIGV	7.20424e-06	-0.681663	13	22.1	4.95242e-18	rs12749822;rs34946857	2
ENSG00000204160	ZDHHC18	1	27153201	27184093	1	protein_coding	84243	ZDHHC18	0.00119785	-0.617092	41	12.48	5.05323e-19	rs34946857;rs12749822;rs114165349;rs182050989;1:26933591_AC_A	2
ENSG00000175793	SFN	1	27189633	27190947	1	protein_coding	2810	SFN	0.49089	-0.168903	29	12.48	5.05323e-19	rs114165349;rs182050989;1:26933591_AC_A;rs34946857;rs12749822	2
ENSG00000142751	GPN2	1	27202624	27216788	-1	protein_coding	54707	GPN2	0.0369235	-1.95832	32	16.46	8.03469e-19	rs12749822;rs34946857	2
ENSG00000198746	GPATCH3	1	27216979	27226957	-1	protein_coding	63906	GPATCH3	6.05252e-07	-0.706578	26	15.18	2.56945e-19	rs12749822;rs34946857	2
ENSG00000090273	NUDC	1	27226729	27273353	1	protein_coding	10726	NUDC	0.822775	0.21879	50	24	2.56945e-19	rs12749822;rs34946857;rs12727590;rs182050989	2
ENSG00000131910	NR0B2	1	27237980	27240457	-1	protein_coding	8431	NR0B2	5.8348e-08	0.0420141	26	24	2.56945e-19	rs34946857;rs12749822	2
ENSG00000175707	C1orf172	1	27276053	27286897	-1	protein_coding	126695	C1orf172	0.153805	-0.577042	25	21.7	1.19888e-18	rs34946857;rs114165349;rs182050989;1:26933591_AC_A	2
ENSG00000253368	TRNP1	1	27320198	27327389	1	protein_coding	388610	TRNP1	NA	-0.788186	13	15.55	5.10741e-12	rs34946857;rs114165349;rs182050989;1:26933591_AC_A	2
ENSG00000158246	FAM46B	1	27331511	27339327	-1	protein_coding	115572	FAM46B	0.0511899	-0.345796	1	10.79	5.10741e-12	rs114165349;rs182050989;1:26933591_AC_A	2
ENSG00000121774	KHDRBS1	1	32479430	32526451	1	protein_coding	10657	KHDRBS1	0.946876	-1.06187	2	9.276	1.37135e-07	rs148981711	3
ENSG00000182866	LCK	1	32716840	32751766	1	protein_coding	3932	LCK	0.999425	-0.170863	3	8.012	1.34648e-08	rs183718514;rs148981711	3
ENSG00000116478	HDAC1	1	32757687	32799236	1	protein_coding	3065	HDAC1	0.937917	-0.47492	4	8.012	1.34648e-08	rs148981711;rs183718514	3
ENSG00000204084	INPP5B	1	38326369	38412729	-1	protein_coding	3633	INPP5B	7.4329e-09	0.0191111	26	13.1	8.1357e-09	rs28470722;rs4360494	4
ENSG00000183431	SF3A3	1	38422647	38456593	-1	protein_coding	10946	SF3A3	0.999895	1.04314	26	16.97	6.91426e-09	rs4360494;rs28470722	4
ENSG00000183386	FHL3	1	38462442	38471278	-1	protein_coding	2275	FHL3	0.534417	NA	10	16.97	6.91426e-09	rs4360494;rs28470722	4
ENSG00000127603	MACF1	1	39546988	39952849	1	protein_coding	23499	MACF1	1	-0.44543	304	19.78	6.8269e-19	rs7546735;rs16826069;rs7555014;rs3078383;1:39742825_GAA_G;rs61779328;rs58302493;rs7555699;rs113954314;rs143026914;rs72637908	5
ENSG00000255103	KIAA0754	1	39876151	39882154	1	protein_coding	643314	KIAA0754	0.0210361	NA	17	14.68	5.00659e-17	rs16826069;rs3078383;rs7555699;1:39742825_GAA_G;rs113954314	5
ENSG00000183682	BMP8A	1	39957318	39991607	1	protein_coding	353500	BMP8A	0.456963	NA	40	21	4.6522e-20	rs7555699;rs61779328;rs72637908;rs16826069;rs2746056;rs1180322;rs3916164;rs58302493;rs12141058	5
ENSG00000090621	PABPC4	1	40026488	40042462	-1	protein_coding	8761	PABPC4	0.992493	NA	46	20.9	8.98552e-21	rs72637908;rs61779328;rs3916164;rs2746056;rs12141058;rs1180322;rs7555699;rs58302493;rs16826069	5
ENSG00000163909	HEYL	1	40089825	40105617	-1	protein_coding	26508	HEYL	6.80881e-07	-0.347854	10	5.934	1.66215e-18	rs72637908;rs7555699;rs3916164;rs2746056;rs1180322;rs61779328;rs58302493	5
ENSG00000171793	CTPS1	1	41445007	41478235	1	protein_coding	1503	CTPS1	0.932192	-0.530068	38	13.01	2.8611e-17	rs12729920;rs6675122;rs2885697;rs3899207;rs3157;rs3737775;rs57707706;rs1138293	6
ENSG00000171790	SLFNL1	1	41481269	41488909	-1	protein_coding	200172	SLFNL1	0.000108969	1.55493	26	13.01	3.44503e-17	rs57707706;rs3899207;rs2885697;rs3157;rs3737775;rs1138293	6
ENSG00000010803	SCMH1	1	41492872	41707826	-1	protein_coding	22955	SCMH1	0.524102	0.542349	200	20.2	3.44503e-17	rs3899207;rs2885697;rs3157;rs3737775;rs57707706;rs1138293;rs213759;rs574190832	6
ENSG00000204060	FOXO6	1	41827594	41849262	1	protein_coding	100132074	FOXO6	0.43758	NA	2	11.36	5.58186e-07	rs11209799	6
ENSG00000127124	HIVEP3	1	41972036	42501596	-1	protein_coding	59269	HIVEP3	0.0308106	1.04158	26	9.679	3.7629e-08	1:42380807_CA_C	7
ENSG00000132849	INADL	1	62208149	62629592	1	protein_coding	10207	INADL	6.18135e-26	0.297697	36	26.8	1.6629e-08	rs1013293;rs12140153	8
ENSG00000154027	AK5	1	77747736	78025651	1	protein_coding	26289	AK5	0.139499	1.00096	1	10.96	1.15075e-07	rs140681455	9
ENSG00000180488	FAM73A	1	78245309	78344106	1	protein_coding	374986	FAM73A	0.000750459	-1.12138	1	1.215	NA	rs140681455	9
ENSG00000162614	NEXN	1	78354198	78409580	1	protein_coding	91624	NEXN	3.66202e-06	-0.0185124	1	1.215	NA	rs140681455	9
ENSG00000162613	FUBP1	1	78409740	78444794	-1	protein_coding	8880	FUBP1	0.999973	-0.154783	2	22.7	3.58659e-08	rs140681455	9
ENSG00000162616	DNAJB4	1	78444859	78483648	1	protein_coding	11080	DNAJB4	0.840408	-0.733275	2	22.7	3.58659e-08	rs140681455	9
ENSG00000137960	GIPC2	1	78445226	78604133	1	protein_coding	54810	GIPC2	3.41555e-08	1.25032	2	22.7	3.58659e-08	rs140681455	9
ENSG00000159164	SV2A	1	149874870	149889434	-1	protein_coding	9900	SV2A	0.578983	-0.147003	1	8.548	8.64757e-19	rs11205303	11
ENSG00000143368	SF3B4	1	149895209	149900236	-1	protein_coding	10262	SF3B4	0.918007	-0.0547172	2	17.03	1.10107e-22	rs11205303	11
ENSG00000014914	MTMR11	1	149900543	149908791	-1	protein_coding	10903	MTMR11	7.32568e-13	-0.212043	2	17.03	1.10107e-22	rs11205303	11
ENSG00000163113	OTUD7B	1	149909705	149982625	-1	protein_coding	56957	OTUD7B	0.100123	-0.834943	2	17.03	1.10107e-22	rs11205303	11
ENSG00000143401	ANP32E	1	150190717	150208504	-1	protein_coding	81611	ANP32E	0.976919	-1.2513	1	2.352	6.77348e-07	rs138309741	11
ENSG00000187145	MRPS21	1	150266289	150281414	1	protein_coding	54460	MRPS21	0.35345	0.646625	1	0.574	6.11141e-08	rs138309741	11
ENSG00000117360	PRPF3	1	150293925	150325671	1	protein_coding	9129	PRPF3	0.999999	-0.213771	1	0.574	6.11141e-08	rs138309741	11
ENSG00000163125	RPRD2	1	150335567	150449042	1	protein_coding	23248	RPRD2	0.999977	-0.208277	2	9.245	5.496e-07	rs138309741	11
ENSG00000143382	ADAMTSL4	1	150521884	150533413	1	protein_coding	54507	ADAMTSL4	7.08735e-16	-0.228888	3	22.7	2.20994e-09	rs138309741;rs76098726	11
ENSG00000225996	AL356356.1	1	150521897	150524367	1	protein_coding	NA	NA	NA	NA	2	22.7	3.67784e-08	rs138309741	11
ENSG00000203804	ADAMTSL4-AS1	1	150533480	150533969	-1	protein_coding	574406	ADAMTSL4-AS1	NA	NA	2	22.7	2.20994e-09	rs138309741;rs76098726	11
ENSG00000143384	MCL1	1	150547032	150552066	-1	protein_coding	4170	MCL1	0.950093	-0.4059	2	7.543	1.58311e-09	rs72704686;rs76098726	11
ENSG00000143420	ENSA	1	150573327	150602088	-1	protein_coding	2029	ENSA	0.16237	-0.472342	2	7.296	2.3457e-05	rs72704686	11
ENSG00000143457	GOLPH3L	1	150618701	150669630	-1	protein_coding	55204	GOLPH3L	0.0221067	-0.592524	3	8.334	2.10221e-09	rs72704686;rs76098726	11
ENSG00000143452	HORMAD1	1	150670536	150693364	-1	protein_coding	84072	HORMAD1	0.00312691	-0.404097	1	1.424	NA	rs72704686	11
ENSG00000163131	CTSS	1	150702672	150738433	-1	protein_coding	1520	CTSS	0.628283	-0.390794	2	9.555	4.51974e-08	rs138309741;rs76098726	11
ENSG00000143387	CTSK	1	150768684	150780799	-1	protein_coding	1513	CTSK	0.000135211	-0.588567	1	1.381	NA	rs72704686	11
ENSG00000143437	ARNT	1	150782181	150849244	-1	protein_coding	405	ARNT	0.976348	-1.07282	1	0.141	6.96172e-06	rs138309741	11
ENSG00000143379	SETDB1	1	150898739	150937213	1	protein_coding	9869	SETDB1	0.999997	-0.304221	5	8.919	6.55113e-09	rs72704686;rs138309741	11
ENSG00000143418	CERS2	1	150933059	150947479	-1	protein_coding	29956	CERS2	0.910163	NA	1	0.175	5.6308e-07	rs138309741	11
ENSG00000143363	PRUNE	1	150980896	151008189	1	protein_coding	58497	PRUNE	0.0107618	-1.12226	1	2.512	7.5123e-05	rs76098726	11
ENSG00000163141	BNIPL	1	151009046	151020076	1	protein_coding	149428	BNIPL	1.02796e-09	0.962109	1	2.512	7.5123e-05	rs76098726	11
ENSG00000197622	CDC42SE1	1	151023447	151042801	-1	protein_coding	56882	CDC42SE1	0.0135195	-0.166256	1	3.878	0.000503593	rs138309741	11
ENSG00000213190	MLLT11	1	151030234	151040970	1	protein_coding	10962	MLLT11	0.473312	-1.61676	1	3.878	0.000503593	rs138309741	11
ENSG00000143458	GABPB2	1	151043054	151098018	1	protein_coding	126626	GABPB2	0.00262905	0.476202	3	6.648	0.00010028	rs138309741;rs76098726	11
ENSG00000197959	DNM3	1	171810621	172387606	1	protein_coding	26052	DNM3	0.028277	-0.434631	265	18.83	5.99549e-15	rs60077625;rs555684156;rs615091;rs79240969	12
ENSG00000120341	SEC16B	1	177893091	177953438	-1	protein_coding	89866	SEC16B	4.43622e-13	-0.216202	60	15.31	5.20481e-16	rs617763;rs585944;rs1336780;1:177890130_CT_C;rs1336783;rs10798588	13
ENSG00000198756	COLGALT2	1	183898796	184006863	-1	protein_coding	23127	COLGALT2	5.01784e-07	2.24587	43	14.3	9.76377e-23	rs12133150;rs60057466;rs10911494;rs2274432;rs6675689	14
ENSG00000198860	TSEN15	1	184020811	184043346	1	protein_coding	116461	TSEN15	0.504749	-0.294366	26	21.9	7.51174e-23	rs6675689;rs2274432;rs113143270;rs1327144	14
ENSG00000069275	NUCKS1	1	205681947	205719404	-1	protein_coding	64710	NUCKS1	0.979238	-0.744723	11	22.8	2.5005e-11	rs11240565	15
ENSG00000268313	AC119673.1	1	205682497	205684153	1	protein_coding	NA	NA	NA	NA	6	15.74	2.7495e-11	rs11240565	15
ENSG00000117280	RAB7L1	1	205737114	205744588	-1	protein_coding	8934	RAB7L1	0.790355	2.6528	3	3.166	1.73299e-10	rs11240565	15
ENSG00000092969	TGFB2	1	218519577	218617961	1	protein_coding	7042	TGFB2	0.989116	0.25587	44	15.72	1.37321e-10	rs1473527;rs79112217	16
ENSG00000186205	MARC1	1	220960101	220987735	1	protein_coding	64757	MARC1	8.19879e-05	0.263394	7	7.754	2.40754e-08	rs2642438	17
ENSG00000181450	ZNF678	1	227751244	227865144	1	protein_coding	339500	ZNF678	4.66547e-07	NA	101	12.52	8.83935e-09	rs11580196;1:227918125_AT_A	18
ENSG00000143740	SNAP47	1	227916240	227968927	1	protein_coding	116841	SNAP47	0.000304823	NA	36	16.07	6.85815e-09	1:227918125_AT_A;rs11580196	18
ENSG00000081692	JMJD4	1	227918126	227923112	-1	protein_coding	65094	JMJD4	1.86971e-07	-0.275799	5	16.07	8.39848e-09	rs11580196;1:227918125_AT_A	18
ENSG00000143641	GALNT2	1	230193536	230417870	1	protein_coding	2590	GALNT2	0.881986	4.22366	143	16.68	9.2482e-30	rs4846917;rs1555289;rs11122400;rs115047514;rs612577;rs2281718;rs627108;1:230317940_TG_T	19
ENSG00000084674	APOB	2	21224301	21266945	-1	protein_coding	338	APOB	5.49085e-16	-0.346892	8	24.9	2.64133e-16	rs673548	21
ENSG00000119771	KLHL29	2	23608088	23931481	1	protein_coding	114818	KLHL29	NA	-0.399832	53	17.37	2.03483e-10	rs56148710;rs2551347;rs6733007;rs35832626	22
ENSG00000119778	ATAD2B	2	23971534	24149984	-1	protein_coding	54454	ATAD2B	0.999999	-1.21432	57	13.52	2.80162e-11	rs35832626;rs56148710;rs2551347	22
ENSG00000173960	UBXN2A	2	24150155	24227779	1	protein_coding	165324	UBXN2A	0.000588703	1.80835	32	14.33	2.83898e-10	rs35832626;rs56148710	22
ENSG00000205639	MFSD2B	2	24232951	24286191	1	protein_coding	388931	MFSD2B	1.76078e-07	NA	11	11.39	1.56758e-09	rs35832626;rs56148710	22
ENSG00000163026	C2orf44	2	24252210	24272445	-1	protein_coding	80304	C2orf44	0.00144135	-0.476207	7	11.39	4.26279e-08	rs56148710;rs35832626	22
ENSG00000084676	NCOA1	2	24714783	24993571	1	protein_coding	8648	NCOA1	0.999077	-1.43882	58	12.63	8.00084e-08	rs374976928	23
ENSG00000184924	PTRHD1	2	25012603	25016251	-1	protein_coding	391356	PTRHD1	9.18017e-06	-0.352191	2	1.278	1.70573e-08	rs374976928	23
ENSG00000138092	CENPO	2	25016005	25045245	1	protein_coding	79172	CENPO	6.62948e-06	0.226383	11	5.293	2.08985e-11	rs374976928	23
ENSG00000138031	ADCY3	2	25042038	25142708	-1	protein_coding	109	ADCY3	0.0013793	-0.638879	24	9.15	8.6997e-14	rs374976928;rs188315257	23
ENSG00000115137	DNAJC27	2	25166505	25194963	-1	protein_coding	51277	DNAJC27	0.0482582	-1.29261	19	11.98	3.29232e-11	rs201616364;rs188315257;rs45516700	23
ENSG00000084710	EFR3B	2	25264999	25378243	1	protein_coding	22979	EFR3B	NA	-0.492151	37	16.52	8.23215e-16	rs188315257;rs201616364;rs45516700;rs2164808;rs11693908;rs11695471;rs6545975	23
ENSG00000115138	POMC	2	25383722	25391772	-1	protein_coding	5443	POMC	0.000689013	-0.589633	9	16.52	3.49663e-15	rs11695471;rs2164808;rs6545975	23
ENSG00000119772	DNMT3A	2	25455845	25565459	-1	protein_coding	1788	DNMT3A	7.72788e-45	-0.66862	35	14.24	1.2471e-22	rs11695471;rs45516700;rs7594432;rs71439172;rs745567289	23
ENSG00000138101	DTNB	2	25600067	25896503	-1	protein_coding	1838	DTNB	0.000530412	NA	8	8.256	6.73381e-08	rs11676342	24
ENSG00000143970	ASXL2	2	25956622	26101385	-1	protein_coding	55252	ASXL2	0.992739	NA	192	19.57	6.06253e-09	2:26078704_CA_C;rs200703952	24
ENSG00000049323	LTBP1	2	33172039	33624576	1	protein_coding	4052	LTBP1	0.526235	1.16189	91	19.15	4.37893e-16	rs743236;rs75550549;rs1545552;rs137929087;2:33490025_CAGTCTG_C	25
ENSG00000150938	CRIM1	2	36583069	36778278	1	protein_coding	51232	CRIM1	0.977883	-0.413786	54	20.1	6.69561e-11	rs848517;rs11691767	26
ENSG00000217075	AC007401.2	2	36758948	36779411	-1	protein_coding	NA	NA	NA	NA	43	20.1	6.69561e-11	rs848517;rs11691767	26
ENSG00000171055	FEZ2	2	36778570	36873230	-1	protein_coding	9637	FEZ2	3.5916e-05	-0.622262	133	20.1	2.45782e-11	rs11691767;rs848517;rs13010413	26
ENSG00000115310	RTN4	2	55199325	55339757	-1	protein_coding	57142	RTN4	0.0108354	0.0500839	9	5.655	3.26685e-09	rs2920891	27
ENSG00000115380	EFEMP1	2	56093102	56151274	-1	protein_coding	2202	EFEMP1	0.999786	1.00184	45	20.6	4.06869e-25	rs11125608;rs17278665;rs75439645;rs59985551;rs1864457;rs7574127;rs9753383;rs779074208;rs3791663;rs3791661;rs144219811	28
ENSG00000074047	GLI2	2	121493199	121750229	1	protein_coding	2736	GLI2	0.99894	-0.206636	9	14.05	1.82837e-08	rs13025031	31
ENSG00000082438	COBLL1	2	165510134	165700189	-1	protein_coding	22837	COBLL1	0.0121974	0.157057	45	18.07	5.61613e-10	2:165513065_CA_C;rs7607980	32
ENSG00000163072	NOSTRIN	2	169643049	169722024	1	protein_coding	115677	NOSTRIN	3.57973e-10	-0.276311	25	18.9	1.83912e-12	rs28675349;rs11676084;rs2632372;rs62176784	33
ENSG00000152253	SPC25	2	169690642	169769881	-1	protein_coding	57405	SPC25	0.0594295	-0.350387	29	18.9	1.21554e-12	rs28675349;rs11676084;rs2632372;rs62176784	33
ENSG00000222033	LINC01124	2	171568961	171571077	-1	protein_coding	440925	LINC01124	NA	NA	6	15.12	1.32417e-07	rs4668314	34
ENSG00000204335	SP5	2	171571861	171574588	1	protein_coding	389058	SP5	0.432721	-0.845891	22	15.12	1.22623e-07	rs4668314	34
ENSG00000204334	ERICH2	2	171640296	171655481	1	protein_coding	285141	ERICH2	NA	NA	14	11.6	7.08078e-10	rs4668314	34
ENSG00000128683	GAD1	2	171669723	171717661	1	protein_coding	2571	GAD1	0.82254	0.540077	13	20.1	1.6695e-09	rs4668314	34
ENSG00000071967	CYBRD1	2	172378757	172414643	1	protein_coding	79901	CYBRD1	0.351788	2.29122	25	13.21	7.12301e-10	rs72885915	35
ENSG00000118260	CREB1	2	208394461	208468155	1	protein_coding	1385	CREB1	0.969961	-0.523506	81	21.3	2.97446e-08	2:208473142_AT_A	36
ENSG00000144401	METTL21A	2	208445355	208490652	-1	protein_coding	151194	METTL21A	0.0521777	NA	66	21.3	2.97446e-08	2:208473142_AT_A	36
ENSG00000231672	DIRC3	2	218148742	218621316	-1	protein_coding	729582	DIRC3	NA	NA	74	16.81	4.74891e-10	rs1382434	37
ENSG00000018280	SLC11A1	2	219246752	219261617	1	protein_coding	6556	SLC11A1	6.59212e-12	-0.804979	1	7.921	5.221e-11	rs7568926	38
ENSG00000144579	CTDSP1	2	219262979	219270664	1	protein_coding	58190	CTDSP1	0.902027	-0.253679	10	7.921	5.221e-11	rs7568926;rs7572745	38
ENSG00000127831	VIL1	2	219283815	219318018	1	protein_coding	7429	VIL1	1.21278e-05	-1.05449	64	16.16	2.11991e-11	rs7568926;rs7572745;rs574313984	38
ENSG00000135913	USP37	2	219314974	219433084	-1	protein_coding	57695	USP37	0.998322	-0.484736	234	17.83	2.11991e-11	rs574313984;rs7568926	38
ENSG00000144580	RQCD1	2	219433303	219461803	1	protein_coding	9125	RQCD1	0.930278	-0.207001	118	16.21	7.01124e-11	rs7568926;rs574313984	38
ENSG00000115556	PLCD4	2	219472488	219501907	1	protein_coding	84812	PLCD4	8.11639e-09	0.56611	102	17.41	7.55302e-11	rs7568926;rs574313984	38
ENSG00000115568	ZNF142	2	219502639	219524378	-1	protein_coding	7701	ZNF142	1.87523e-15	0.233238	76	18.26	9.42954e-11	rs7568926;rs574313984	38
ENSG00000074582	BCS1L	2	219523487	219528166	1	protein_coding	617	BCS1L	2.27742e-08	-0.272802	52	18.26	9.93864e-11	rs7568926;rs574313984	38
ENSG00000163481	RNF25	2	219528587	219537134	-1	protein_coding	64320	RNF25	0.829695	0.36618	50	18.26	9.93864e-11	rs7568926;rs574313984	38
ENSG00000163482	STK36	2	219536749	219567439	1	protein_coding	27148	STK36	3.75254e-07	-0.311109	46	16.81	9.93864e-11	rs7568926;rs574313984	38
ENSG00000135912	TTLL4	2	219575568	219620139	1	protein_coding	9654	TTLL4	2.83171e-06	-0.122129	95	17.58	3.92807e-10	rs7568926	38
ENSG00000135929	CYP27A1	2	219646472	219680016	1	protein_coding	1593	CYP27A1	3.89682e-11	-1.07572	44	12.41	1.05956e-09	rs7568926	38
ENSG00000115053	NCL	2	232318242	232348352	-1	protein_coding	4691	NCL	0.999107	-0.489873	16	10.03	4.76028e-08	rs6711303	40
ENSG00000171596	NMUR1	2	232387871	232395206	-1	protein_coding	10316	NMUR1	1.07262e-05	1.3903	1	1.731	1.78847e-07	rs6711303	40
ENSG00000163273	NPPC	2	232786530	232791113	-1	protein_coding	4880	NPPC	0.323065	-0.345565	9	16.69	2.67792e-09	rs3100618;rs2580816;rs59526832	41
ENSG00000144535	DIS3L2	2	232825955	233209060	1	protein_coding	129563	DIS3L2	0.863517	-0.678263	191	21.3	1.68424e-09	rs3100589;rs3100618;rs78198962;rs59526832;rs2580816	41
ENSG00000130294	KIF1A	2	241653181	241759725	-1	protein_coding	547	KIF1A	0.999989	0.066192	44	8.287	3.80599e-08	rs9288741	42
ENSG00000006607	FARP2	2	242295658	242434256	1	protein_coding	9855	FARP2	1.97537e-20	NA	6	4.11	4.41153e-10	rs4675812	43
ENSG00000115694	STK25	2	242432089	242449145	-1	protein_coding	10494	STK25	0.0452671	-0.791689	2	0.985	1.69795e-07	rs4675812	43
ENSG00000144642	RBMS3	3	29322473	30051886	1	protein_coding	27303	RBMS3	0.741403	1.26869	4	5.765	1.26287e-10	rs7624087	44
ENSG00000168016	TRANK1	3	36868311	36986548	-1	protein_coding	9881	TRANK1	2.79379e-10	-0.69975	43	9.632	4.95948e-10	rs9867455;rs755703188;rs752495679	45
ENSG00000178567	EPM2AIP1	3	37027357	37034795	-1	protein_coding	9852	EPM2AIP1	0.164415	0.811082	28	13.44	5.31382e-09	rs752495679	45
ENSG00000076242	MLH1	3	37034823	37107380	1	protein_coding	4292	MLH1	0.739578	-0.437928	101	15.12	5.31382e-09	rs752495679	45
ENSG00000093167	LRRFIP2	3	37094117	37225180	-1	protein_coding	9209	LRRFIP2	4.8006e-08	-0.734402	184	16.52	6.70888e-09	rs752495679	45
ENSG00000144674	GOLGA4	3	37284668	37408242	1	protein_coding	2803	GOLGA4	2.26165e-09	-0.619795	1	0.599	7.90569e-05	rs752495679	45
ENSG00000168036	CTNNB1	3	41236328	41301587	1	protein_coding	1499	CTNNB1	0.999813	0.417285	64	18.14	4.6716e-09	rs796562141	46
ENSG00000168038	ULK4	3	41288090	42003922	-1	protein_coding	54986	ULK4	1.68589e-23	0.594897	27	16.65	4.6716e-09	rs796562141	46
ENSG00000160799	CCDC12	3	46963216	47023500	-1	protein_coding	151903	CCDC12	0.774131	-0.0188491	6	14.92	6.41488e-08	rs11707038	47
ENSG00000160796	NBEAL2	3	47021173	47051193	1	protein_coding	23218	NBEAL2	0.862533	NA	6	10.03	2.81287e-08	rs11707038	47
ENSG00000181555	SETD2	3	47057919	47205457	-1	protein_coding	29072	SETD2	0.999993	NA	7	9.817	2.81287e-08	rs11707038	47
ENSG00000088727	KIF9	3	47269516	47324941	-1	protein_coding	64147	KIF9	2.17357e-11	-0.884597	3	10.97	3.43417e-08	rs11707038	47
ENSG00000114648	KLHL18	3	47324407	47388306	1	protein_coding	23276	KLHL18	0.984175	-2.19672	3	10.97	4.48829e-09	rs11707038	47
ENSG00000076201	PTPN23	3	47422501	47454931	1	protein_coding	25930	PTPN23	0.647597	-0.608057	1	5.636	1.26717e-09	rs11707038	47
ENSG00000114650	SCAP	3	47455203	47518616	-1	protein_coding	22937	SCAP	0.0225548	NA	6	9.839	1.26717e-09	rs11707038	47
ENSG00000163832	ELP6	3	47537130	47555251	-1	protein_coding	54859	ELP6	0.0035079	-0.229447	1	6.973	7.80468e-09	rs11707038	47
ENSG00000008300	CELSR3	3	48673902	48700348	-1	protein_coding	1951	CELSR3	0.999656	-0.878908	1	8.326	1.51516e-10	rs143756010	48
ENSG00000213672	NCKIPSD	3	48701364	48723797	-1	protein_coding	51517	NCKIPSD	0.00713136	-0.551018	2	8.326	1.51516e-10	rs143756010	48
ENSG00000068745	IP6K2	3	48725436	48777786	-1	protein_coding	51447	IP6K2	0.989458	-0.392799	1	5.47	1.1007e-09	rs143756010	48
ENSG00000114302	PRKAR2A	3	48782030	48885279	-1	protein_coding	5576	PRKAR2A	0.983251	-2.8684	4	7.25	2.85537e-10	rs143756010	48
ENSG00000178537	SLC25A20	3	48894369	48936426	-1	protein_coding	788	SLC25A20	2.04567e-07	-0.773546	2	9.632	1.44703e-10	rs143756010	48
ENSG00000221883	ARIH2OS	3	48955221	48956818	-1	protein_coding	646450	ARIH2OS	0.437613	-0.628346	1	0.1	2.42487e-10	rs143756010	48
ENSG00000177479	ARIH2	3	48956254	49023815	1	protein_coding	10425	ARIH2	0.987412	-1.69992	3	9.491	2.0992e-10	rs143756010	48
ENSG00000178035	IMPDH2	3	49061758	49066841	-1	protein_coding	3615	IMPDH2	0.00135317	-0.509343	1	6.948	1.50963e-08	rs143756010	48
ENSG00000198218	QRICH1	3	49067140	49131796	-1	protein_coding	54870	QRICH1	0.99607	-0.279294	4	8.588	6.17102e-10	rs143756010	48
ENSG00000172053	QARS	3	49133365	49142553	-1	protein_coding	5859	QARS	8.7897e-08	-0.634756	2	1.502	6.17102e-10	rs143756010	48
ENSG00000172046	USP19	3	49145479	49158371	-1	protein_coding	10869	USP19	0.999992	-0.429633	1	32	8.61987e-11	rs143756010	48
ENSG00000172037	LAMB2	3	49158547	49170551	-1	protein_coding	3913	LAMB2	7.45007e-11	-0.451082	1	32	8.61987e-11	rs143756010	48
ENSG00000177352	CCDC71	3	49199968	49203754	-1	protein_coding	64925	CCDC71	0.0169896	NA	1	2.293	1.96471e-10	rs143756010	48
ENSG00000188315	C3orf62	3	49306035	49315342	-1	protein_coding	375341	C3orf62	0.00712466	-1.95031	1	4.547	2.94944e-11	rs143756010	48
ENSG00000114316	USP4	3	49315264	49378145	-1	protein_coding	7375	USP4	6.20194e-07	NA	2	4.547	2.94944e-11	rs143756010	48
ENSG00000145022	TCTA	3	49449639	49453908	1	protein_coding	6988	TCTA	0.0132648	-0.595941	1	14.57	4.29925e-08	rs143756010	48
ENSG00000145020	AMT	3	49454211	49460186	-1	protein_coding	275	AMT	0.000569475	-0.0226371	1	14.57	4.29925e-08	rs143756010	48
ENSG00000145029	NICN1	3	49460379	49466759	-1	protein_coding	84276	NICN1	0.257246	-1.08729	1	14.57	4.29925e-08	rs143756010	48
ENSG00000173402	DAG1	3	49506146	49573048	1	protein_coding	1605	DAG1	0.940922	-0.838742	1	2.802	2.02464e-08	rs143756010	48
ENSG00000164061	BSN	3	49591922	49708978	1	protein_coding	8927	BSN	1	-1.28511	1	18.93	3.71896e-05	rs1317571	48
ENSG00000164062	APEH	3	49711435	49721396	1	protein_coding	327	APEH	0.0132157	-0.271805	1	18.93	3.71896e-05	rs1317571	48
ENSG00000187492	CDHR4	3	49828165	49837268	-1	protein_coding	389118	CDHR4	0.0134739	0.0436097	1	2.113	2.32637e-05	rs1317571	48
ENSG00000185614	FAM212A	3	49840687	49842463	1	protein_coding	389119	FAM212A	0.000589161	NA	1	2.113	2.32637e-05	rs1317571	48
ENSG00000182179	UBA7	3	49842640	49851379	-1	protein_coding	7318	UBA7	2.68228e-14	-0.315381	2	2.113	2.32637e-05	rs1317571	48
ENSG00000183763	TRAIP	3	49866034	49894007	-1	protein_coding	10293	TRAIP	0.125104	-0.132255	7	17.61	1.05389e-09	rs7613875	48
ENSG00000164076	CAMKV	3	49895421	49907655	-1	protein_coding	79012	CAMKV	0.996846	-0.638323	16	18.51	4.99732e-10	rs7613875;rs1317571;rs3774750	48
ENSG00000164078	MST1R	3	49924435	49941299	-1	protein_coding	4486	MST1R	1.69349e-20	-0.377645	20	18.51	4.51501e-10	rs7613875;rs3774750	48
ENSG00000228008	CTD-2330K9.3	3	49941278	49954370	1	protein_coding	NA	NA	NA	NA	20	13.15	4.61607e-10	rs7613875	48
ENSG00000164077	MON1A	3	49946302	49967606	-1	protein_coding	84315	MON1A	0.00636811	-0.629673	27	13.15	9.50636e-12	rs7613875;rs3774750	48
ENSG00000004534	RBM6	3	49977440	50137478	1	protein_coding	10180	RBM6	1	-0.685653	165	17.77	9.50636e-12	rs7613875;rs3774750;rs1317571	48
ENSG00000003756	RBM5	3	50126341	50156454	1	protein_coding	10181	RBM5	0.999999	-0.605889	35	18.47	1.83711e-11	rs7613875;rs3774750;rs1317571	48
ENSG00000001617	SEMA3F	3	50192478	50226508	1	protein_coding	6405	SEMA3F	0.999918	NA	21	15.54	8.73121e-09	rs3774750;rs148115848;rs7613875	48
ENSG00000114349	GNAT1	3	50229045	50233949	1	protein_coding	2779	GNAT1	2.50523e-06	-0.274733	10	6.559	3.0895e-08	rs3774750;rs148115848	48
ENSG00000186792	HYAL3	3	50330262	50336899	-1	protein_coding	8372	HYAL3	1.52466e-05	-0.35315	1	0.837	8.07692e-05	rs148115848	48
ENSG00000243477	NAT6	3	50333833	50336852	-1	protein_coding	24142	NAT6	0.402945	-0.113189	1	0.837	8.07692e-05	rs148115848	48
ENSG00000114378	HYAL1	3	50337320	50349812	-1	protein_coding	3373	HYAL1	0.00553671	0.476164	1	0.837	8.07692e-05	rs148115848	48
ENSG00000007402	CACNA2D2	3	50400233	50541675	-1	protein_coding	9254	CACNA2D2	0.999693	NA	104	18.64	1.52411e-09	rs4533647;rs148115848	48
ENSG00000088543	C3orf18	3	50595462	50608458	-1	protein_coding	51161	C3orf18	0.014308	-1.53819	23	25.6	9.62132e-08	rs4533647	48
ENSG00000114735	HEMK1	3	50606583	50622366	1	protein_coding	51409	HEMK1	8.23153e-05	-2.53452	24	25.6	2.09123e-07	rs4533647	48
ENSG00000114737	CISH	3	50643921	50649262	-1	protein_coding	1154	CISH	0.00144426	-0.370352	21	12.39	7.7346e-08	rs4533647	48
ENSG00000114738	MAPKAPK3	3	50648951	50686720	1	protein_coding	7867	MAPKAPK3	2.71041e-06	0.0772686	41	14.81	2.15017e-10	rs4533647;rs74330453;rs148115848	48
ENSG00000088538	DOCK3	3	50712672	51421629	1	protein_coding	1795	DOCK3	1	-0.836765	711	15.91	3.69187e-11	rs4533647;rs74330453;rs148115848;rs4289378	48
ENSG00000145041	VPRBP	3	51433298	51534010	-1	protein_coding	9730	VPRBP	NA	NA	2	4.066	3.29324e-11	rs74330453	48
ENSG00000164080	RAD54L2	3	51575160	51702683	1	protein_coding	23132	RAD54L2	0.999999	-0.0906367	2	17.45	4.60247e-12	rs74330453	48
ENSG00000164081	TEX264	3	51696709	51738339	1	protein_coding	51368	TEX264	0.910814	0.276775	1	17.45	1.94968e-11	rs74330453	48
ENSG00000184345	IQCF2	3	51895645	51897440	1	protein_coding	389123	IQCF2	0.000296978	0.0265866	1	0.764	4.20209e-06	rs74330453	48
ENSG00000180376	CCDC66	3	56591189	56655846	1	protein_coding	285331	CCDC66	8.98686e-28	0.134142	57	28.2	1.23488e-08	rs6762851;rs73079883	49
ENSG00000163946	FAM208A	3	56654161	56717265	-1	protein_coding	23272	FAM208A	0.999672	NA	52	16.59	1.34707e-10	rs6762851;rs73079883	49
ENSG00000163947	ARHGEF3	3	56761446	57113357	-1	protein_coding	50650	ARHGEF3	0.991271	0.827517	1	3.032	3.48309e-06	rs73079883	49
ENSG00000144724	PTPRG	3	61547243	62283288	1	protein_coding	5793	PTPRG	0.00417657	-1.58469	4	22.3	1.92489e-08	rs56358876	50
ENSG00000177311	ZBTB38	3	141043055	141168634	1	protein_coding	253461	ZBTB38	0.979491	-1.878	152	19.99	1.10084e-53	rs9871963;rs2871887;rs4536797;rs116629994;rs13098180;rs6807935;rs13068733;rs79474768;rs73872710;rs7636914;rs7632308	51
ENSG00000155903	RASA2	3	141205889	141334184	1	protein_coding	5922	RASA2	5.31667e-17	-0.07197	108	16.13	1.75035e-25	rs7632308;rs7636914;rs10513140	51
ENSG00000075420	FNDC3B	3	171757418	172119455	1	protein_coding	64778	FNDC3B	1	0.614697	85	17.76	2.34069e-15	rs7652177;rs115584540;rs4894532;rs4894419;rs6773621;rs519384	52
ENSG00000121853	GHSR	3	172162923	172166246	-1	protein_coding	2693	GHSR	0.0433453	-0.292435	15	11.49	5.43117e-10	rs519384;rs4894419	52
ENSG00000121858	TNFSF10	3	172223298	172241297	-1	protein_coding	8743	TNFSF10	0.405365	0.947591	1	1.102	1.19673e-05	rs519384	52
ENSG00000073792	IGF2BP2	3	185361527	185542844	-1	protein_coding	10644	IGF2BP2	0.942124	-0.369524	9	12.98	7.93073e-10	rs73175572;rs11717959	53
ENSG00000228804	RP11-211G3.3	3	187420101	187451637	1	protein_coding	100131635	LOC100131635	0.757329	NA	9	17.48	1.09335e-08	rs61732778	54
ENSG00000113916	BCL6	3	187439165	187463515	-1	protein_coding	604	BCL6	0.982525	-0.618718	9	17.48	1.09335e-08	rs61732778	54
ENSG00000178950	GAK	4	843064	926161	-1	protein_coding	2580	GAK	0.973135	-0.566431	2	6.253	3.54202e-07	rs111391498	55
ENSG00000127419	TMEM175	4	926175	952444	1	protein_coding	84286	TMEM175	0.00043963	NA	4	22.4	3.19812e-07	rs111391498	55
ENSG00000145214	DGKQ	4	952675	980683	-1	protein_coding	1609	DGKQ	0.00119402	1.05869	1	22.4	3.19812e-07	rs111391498	55
ENSG00000127418	FGFRL1	4	1003724	1020685	1	protein_coding	53834	FGFRL1	0.582187	0.211896	1	3.175	2.95593e-08	rs111391498	55
ENSG00000178222	RNF212	4	1050038	1107350	-1	protein_coding	285498	RNF212	0.125226	NA	2	1.035	1.46442e-08	rs111391498	55
ENSG00000159674	SPON2	4	1160720	1202750	-1	protein_coding	10417	SPON2	1.08812e-06	NA	4	3.713	2.83877e-09	rs111391498	55
ENSG00000159692	CTBP1	4	1205236	1243741	-1	protein_coding	1487	CTBP1	0.979764	NA	2	1.95	2.83877e-09	rs111391498	55
ENSG00000090316	MAEA	4	1283639	1333935	1	protein_coding	10296	MAEA	0.844858	-1.28756	3	7.446	1.50761e-09	rs111391498	55
ENSG00000163945	UVSSA	4	1341054	1381837	1	protein_coding	57654	UVSSA	8.88754e-14	0.251081	2	7.446	1.50761e-09	rs111391498	55
ENSG00000047662	FAM184B	4	17630929	17783135	-1	protein_coding	27146	FAM184B	NA	1.06657	11	10.99	1.7209e-08	rs6824748;rs765841175;4:17956213_TG_T	56
ENSG00000163257	DCAF16	4	17802278	17812381	-1	protein_coding	54876	DCAF16	0.00409866	-0.845258	41	11.45	1.78231e-11	4:17956213_TG_T;rs6824748;rs765841175;rs17460323	56
ENSG00000109805	NCAPG	4	17812525	17846485	1	protein_coding	64151	NCAPG	0.618144	0.0277038	75	16.72	1.26007e-11	rs765841175;rs6824748;4:17956213_TG_T;rs17460323	56
ENSG00000178177	LCORL	4	17842822	18023499	-1	protein_coding	254251	LCORL	0.963115	-0.660603	316	19.02	1.62111e-16	rs765841175;rs6824748;rs17460323;4:17956213_TG_T	56
ENSG00000145248	SLC10A4	4	48485360	48491213	1	protein_coding	201780	SLC10A4	0.167299	NA	18	15.06	1.26395e-10	rs58682247	58
ENSG00000182223	ZAR1	4	48492269	48496406	1	protein_coding	326340	ZAR1	0.016684	NA	16	15.06	1.26395e-10	rs58682247	58
ENSG00000075539	FRYL	4	48499378	48782339	-1	protein_coding	285527	FRYL	1	-1.23073	153	20.6	2.51422e-11	rs58682247;rs2605254	58
ENSG00000109180	OCIAD1	4	48807229	48863834	1	protein_coding	54940	OCIAD1	4.71642e-06	-0.897108	37	14.21	3.61574e-11	rs58682247;rs2605254	58
ENSG00000145247	OCIAD2	4	48887036	48908954	-1	protein_coding	132299	OCIAD2	0.00459157	-0.609453	17	10.44	6.7274e-11	rs58682247;rs2605254;rs28798226	58
ENSG00000109182	CWH43	4	48988264	49064098	1	protein_coding	80157	CWH43	5.77318e-15	-0.749747	107	23.9	8.48614e-15	rs4695416;rs3761728;rs2572359;rs2605232	58
ENSG00000109184	DCUN1D4	4	52709166	52783003	1	protein_coding	23142	DCUN1D4	0.16065	-1.16297	74	21	2.43978e-13	rs3113510;rs6820424;rs35507109	59
ENSG00000188993	LRRC66	4	52859868	52883786	-1	protein_coding	339977	LRRC66	9.28498e-14	-0.309402	37	12.78	2.82988e-13	rs3113510;rs6820424;rs35507109	59
ENSG00000163069	SGCB	4	52886872	52904648	-1	protein_coding	6443	SGCB	0.00360015	-1.05505	28	11.7	4.14512e-13	rs35507109;rs3113510;rs6820424	59
ENSG00000163071	SPATA18	4	52917497	52963458	1	protein_coding	132671	SPATA18	1.02781e-11	-0.835942	52	11.77	1.91538e-14	rs35507109;rs3113510;rs6820424;4:52969950_TA_T	59
ENSG00000084093	REST	4	57774075	57802010	1	protein_coding	5978	REST	0.972672	-1.12586	19	20	5.44629e-10	rs17081935	60
ENSG00000084092	NOA1	4	57829536	57844989	-1	protein_coding	84273	NOA1	0.000579557	-0.72733	12	16.2	4.92667e-10	rs17081935	60
ENSG00000047315	POLR2B	4	57843888	57897334	1	protein_coding	5431	POLR2B	0.988162	-0.150629	4	16.2	1.94509e-09	rs17081935	60
ENSG00000156140	ADAMTS3	4	73146686	73434516	-1	protein_coding	9508	ADAMTS3	1.78953e-06	-0.359302	37	16.17	3.74732e-11	rs751683328;rs6844500	62
ENSG00000138669	PRKG2	4	82009837	82136218	-1	protein_coding	5593	PRKG2	0.449903	-0.205674	13	8.428	4.67691e-10	rs7656390;rs1662835	63
ENSG00000153064	BANK1	4	102332443	102995969	1	protein_coding	55024	BANK1	1.76433e-10	-0.305251	1	1.848	6.34542e-05	rs13135092	64
ENSG00000138821	SLC39A8	4	103172198	103352415	-1	protein_coding	64116	SLC39A8	0.891567	-0.202749	2	23.1	3.00466e-08	rs13135092	64
ENSG00000168769	TET2	4	106067032	106200973	1	protein_coding	54790	TET2	7.05368e-26	-0.493869	40	22.7	2.1882e-15	rs5860793;rs2647239;rs10010325;rs1859161;rs143847362	65
ENSG00000164112	TMEM155	4	122680088	122686582	-1	protein_coding	132332	TMEM155	0.00120021	-0.210834	47	12.79	4.43154e-12	rs11734075;rs6821305	66
ENSG00000226757	AC079341.1	4	122685740	122687962	1	protein_coding	100192379	PP12613	NA	NA	36	10.73	4.43154e-12	rs11734075;rs6821305	66
ENSG00000123737	EXOSC9	4	122722472	122738176	1	protein_coding	5393	EXOSC9	1.87139e-06	0.205002	38	22.7	1.225e-11	rs6821305;rs11734075	66
ENSG00000145386	CCNA2	4	122737599	122745087	-1	protein_coding	890	CCNA2	0.994683	-0.32346	32	22.7	6.83282e-10	rs11734075;rs6821305	66
ENSG00000138686	BBS7	4	122745595	122791652	-1	protein_coding	55212	BBS7	0.00117875	-0.518577	49	22.7	7.03987e-10	rs11734075;rs6821305	66
ENSG00000138741	TRPC3	4	122800182	122872909	-1	protein_coding	7222	TRPC3	0.000446956	NA	8	12.27	9.4987e-10	rs11734075;rs6821305	66
ENSG00000164161	HHIP	4	145567173	145666423	1	protein_coding	64399	HHIP	0.984618	1.50645	132	21.3	1.4251e-29	rs13125694;rs1812175;rs139007769;rs13131837;rs11727676;rs11733546;rs813139;rs11100870	67
ENSG00000164162	ANAPC10	4	145888264	146019693	-1	protein_coding	10393	ANAPC10	0.0575682	-0.695569	43	14.14	1.1247e-13	rs11100870;rs12504656;rs813139;rs139007769;rs34835465;rs79953717	67
ENSG00000164163	ABCE1	4	146019084	146050331	1	protein_coding	6059	ABCE1	0.999983	-1.83382	16	16.96	1.89209e-13	rs813139;rs139007769;rs34835465;rs11100870;rs12504656	67
ENSG00000164164	OTUD4	4	146031990	146101313	-1	protein_coding	54726	OTUD4	0.999916	-1.53474	24	16.96	3.58716e-10	rs11100870;rs12504656;rs34835465;rs139007769;rs813139	67
ENSG00000113389	NPR3	5	32689176	32791819	1	protein_coding	4883	NPR3	0.00309926	2.86653	23	17.18	3.69194e-11	rs3811958	68
ENSG00000177058	SLC38A9	5	54921673	55069022	-1	protein_coding	153129	SLC38A9	0.755167	-0.559095	410	15.82	5.99869e-11	rs10755234;rs61522918;rs3846512	69
ENSG00000225940	AC022431.2	5	55807394	55902059	-1	protein_coding	101928448	C5orf67	NA	NA	18	19.72	1.147e-09	5:55860907_GC_G	70
ENSG00000145675	PIK3R1	5	67511548	67597649	1	protein_coding	5295	PIK3R1	0.99824	3.50658	19	8.521	1.42682e-11	rs28365970;rs3756668	71
ENSG00000176928	GCNT4	5	74323289	74326724	-1	protein_coding	51301	GCNT4	0.021235	1.25008	7	6.437	3.52421e-12	rs73125247	72
ENSG00000145700	ANKRD31	5	74364100	74532703	-1	protein_coding	256006	ANKRD31	NA	NA	5	5.865	2.26678e-06	rs10462518	72
ENSG00000113161	HMGCR	5	74632154	74657929	1	protein_coding	3156	HMGCR	0.999837	-0.514442	43	12.4	1.92995e-13	rs34341;rs4704202;rs6453133;rs13356670;rs199699609;rs10462518;rs1862220	72
ENSG00000113163	COL4A3BP	5	74664311	74807963	-1	protein_coding	10087	COL4A3BP	0.979474	-1.64811	176	14.51	2.0245e-16	rs34341;rs4704202;rs10462518;rs199699609;rs6453133;rs13356670;rs1862220	72
ENSG00000122008	POLK	5	74807581	74896969	1	protein_coding	51426	POLK	5.99896e-07	-0.474863	104	14.63	2.98814e-15	rs10462518;rs1862220;rs6453133;rs13356670;rs199699609;rs34341;rs4704202	72
ENSG00000189045	ANKDD1B	5	74907284	74967671	1	protein_coding	728780	ANKDD1B	NA	0.593695	105	45	5.72381e-22	rs6453133;rs199699609;rs10462518;rs13356670;rs1862220;rs34341;rs4704202;rs34350;5:75002387_GTTTT_G;rs2307111;rs2047059	72
ENSG00000152359	POC5	5	74969949	75013313	-1	protein_coding	134359	POC5	0.00213816	0.193562	170	45	7.42988e-25	rs34350;5:75002387_GTTTT_G;rs2307111;rs2047059;rs34341;rs1862220;rs888789	72
ENSG00000134982	APC	5	112043195	112181936	1	protein_coding	324	APC	1	1.07201	52	18.66	6.8982e-10	rs149405312;rs2546109	74
ENSG00000258864	CTC-554D6.1	5	112162910	112203279	1	protein_coding	NA	NA	NA	NA	35	18.66	6.8982e-10	rs2546109;rs149405312	74
ENSG00000272869	CTC-487M23.8	5	112196885	112228776	1	protein_coding	NA	NA	NA	NA	1	2.509	2.23184e-06	rs149405312	74
ENSG00000153037	SRP19	5	112196919	112205485	1	protein_coding	6728	SRP19	0.085268	3.10697	1	2.509	2.23184e-06	rs149405312	74
ENSG00000129625	REEP5	5	112212084	112258236	-1	protein_coding	7905	REEP5	0.0628876	1.72869	1	2.509	2.23184e-06	rs149405312	74
ENSG00000168944	CEP120	5	122680579	122759286	-1	protein_coding	153241	CEP120	4.34471e-11	-0.528865	107	22.7	1.20023e-10	rs11953651	75
ENSG00000168916	ZNF608	5	123972608	124084500	-1	protein_coding	57507	ZNF608	0.999968	-0.64259	17	20.5	3.15093e-09	rs7717604	76
ENSG00000169567	HINT1	5	130494720	130507428	-1	protein_coding	3094	HINT1	0.0842645	-0.379107	1	7.926	4.34551e-06	rs31251	77
ENSG00000186687	LYRM7	5	130506503	130541119	1	protein_coding	90624	LYRM7	0.013502	-1.32407	1	7.926	4.34551e-06	rs31251	77
ENSG00000158985	CDC42SE2	5	130581186	130734140	1	protein_coding	56990	CDC42SE2	0.753729	-0.225977	7	2.346	1.36012e-08	rs31251	77
ENSG00000158987	RAPGEF6	5	130759614	130970929	-1	protein_coding	51735	RAPGEF6	0.998026	-0.743539	7	3.805	1.12633e-09	rs31251	77
ENSG00000273217	CTC-432M15.3	5	130761584	131132676	-1	protein_coding	NA	NA	0.996763	NA	13	10.64	1.12633e-09	rs31251;rs72793280	77
ENSG00000217128	FNIP1	5	130977407	131132710	-1	protein_coding	96459	FNIP1	0.999819	-0.514581	6	10.64	4.39388e-09	rs72793280;rs31251	77
ENSG00000164398	ACSL6	5	131142683	131347936	-1	protein_coding	23305	ACSL6	0.0885623	-1.29258	11	10.21	1.36247e-09	rs31251;rs72793280	77
ENSG00000164399	IL3	5	131396222	131398897	1	protein_coding	3562	IL3	3.72136e-09	-0.398765	9	14.89	2.88119e-06	rs72793280	77
ENSG00000164400	CSF2	5	131409483	131411859	1	protein_coding	1437	CSF2	0.803849	-0.384982	13	14.89	2.88119e-06	rs72793280;rs11748193	77
ENSG00000072682	P4HA2	5	131527531	131631008	-1	protein_coding	8974	P4HA2	6.46128e-05	-0.308598	80	14.94	1.71565e-10	rs72793280;rs11748193;rs157577	77
ENSG00000131435	PDLIM4	5	131593364	131609147	1	protein_coding	8572	PDLIM4	0.924089	-0.0661677	25	14.94	1.75133e-09	rs72793280;rs11748193	77
ENSG00000197208	SLC22A4	5	131630136	131679899	1	protein_coding	6583	SLC22A4	4.64079e-06	-0.515619	10	9.392	2.6166e-09	rs72793280;rs11748193	77
ENSG00000197375	SLC22A5	5	131705444	131731306	1	protein_coding	6584	SLC22A5	4.9e-09	0.858089	10	13.13	1.5985e-08	rs72793280;rs11748193	77
ENSG00000197536	C5orf56	5	131746328	131811736	1	protein_coding	441108	C5orf56	0.107649	NA	19	9.904	4.67494e-07	rs11748193	77
ENSG00000125347	IRF1	5	131817301	131826490	-1	protein_coding	3659	IRF1	0.867789	0.555445	5	16.1	2.17422e-06	rs11748193	77
ENSG00000132570	PCBD2	5	134240596	134343649	1	protein_coding	84105	PCBD2	0.0030626	-2.23898	24	11.46	6.19099e-09	rs31210	78
ENSG00000152705	CATSPER3	5	134303596	134347392	1	protein_coding	347732	CATSPER3	0.000487202	-0.229062	29	20.8	6.19099e-09	rs31210	78
ENSG00000069011	PITX1	5	134363425	134370503	-1	protein_coding	5307	PITX1	0.273516	NA	14	22.3	6.14479e-09	rs31210	78
ENSG00000224186	C5orf66	5	134368970	134691744	1	protein_coding	100996485	C5orf66	0.00111547	NA	8	22.3	6.14479e-09	rs31210	78
ENSG00000184584	TMEM173	5	138855119	138862520	-1	protein_coding	340061	TMEM173	0.0323306	-0.444302	1	2.861	1.1857e-08	5:138972550_AT_A	79
ENSG00000131508	UBE2D2	5	138906016	139008018	1	protein_coding	7322	UBE2D2	0.945313	-1.23274	35	10.56	4.31474e-11	5:138972550_AT_A	79
ENSG00000171604	CXXC5	5	139026884	139063467	1	protein_coding	51523	CXXC5	0.795355	NA	49	18.15	4.65869e-10	rs28421137;rs2133561;rs356429	79
ENSG00000113580	NR3C1	5	142657496	142815077	-1	protein_coding	2908	NR3C1	0.311618	NA	15	15.71	8.87167e-08	rs853175	80
ENSG00000184347	SLIT3	5	168088745	168728133	-1	protein_coding	6586	SLIT3	0.991788	0.185144	28	17.95	4.95977e-09	rs753850502	81
ENSG00000156427	FGF18	5	170846660	170884627	1	protein_coding	8817	FGF18	0.175827	NA	30	18.46	2.67977e-13	rs4073716;rs4073717;rs72829781;rs10077440;rs62383994	82
ENSG00000072803	FBXW11	5	171288553	171433877	-1	protein_coding	23291	FBXW11	0.997161	-1.3902	6	18.15	2.22693e-09	rs111748972;rs1368380;rs55795753	83
ENSG00000113761	ZNF346	5	176449697	176508190	1	protein_coding	23567	ZNF346	0.782526	-0.53187	23	13.98	7.53533e-12	rs2456173;rs641101;rs1966265;rs244720	84
ENSG00000160867	FGFR4	5	176513887	176525145	1	protein_coding	2264	FGFR4	1.30017e-06	NA	47	13.98	7.53533e-12	rs2456173;rs641101;rs1966265;rs244720;5:176532318_GA_G;5:176749358_TTA_T	84
ENSG00000165671	NSD1	5	176560026	176727216	1	protein_coding	64324	NSD1	1	-0.954447	20	6.036	3.59734e-09	rs244720;rs1966265;5:176749358_TTA_T	84
ENSG00000169228	RAB24	5	176728199	176730745	-1	protein_coding	53917	RAB24	0.725032	NA	2	3.012	3.59734e-09	rs1966265;5:176749358_TTA_T	84
ENSG00000213347	MXD3	5	176728462	176739758	-1	protein_coding	83463	MXD3	0.00156993	NA	3	3.012	2.21317e-09	rs1966265;5:176749358_TTA_T	84
ENSG00000169230	PRELID1	5	176730775	176733960	1	protein_coding	27166	PRELID1	0.865364	NA	2	3.012	3.59734e-09	rs1966265;5:176749358_TTA_T	84
ENSG00000169223	LMAN2	5	176758563	176778853	-1	protein_coding	10960	LMAN2	0.0500443	-0.155926	1	0.705	2.21317e-09	5:176749358_TTA_T	84
ENSG00000112699	GMDS	6	1624041	2245926	-1	protein_coding	2762	GMDS	0.99769	NA	33	9.564	2.67006e-08	rs11970276	85
ENSG00000153162	BMP6	6	7727030	7881655	1	protein_coding	654	BMP6	0.895082	-0.00516926	19	14.38	1.8113e-14	rs11243202;rs4959454;rs270417	86
ENSG00000172201	ID4	6	19837617	19840915	1	protein_coding	3400	ID4	0.149455	0.126607	20	22.8	7.61581e-26	rs8214;rs926368;rs75223147;rs41271299	87
ENSG00000079689	SCGN	6	25652464	25702011	1	protein_coding	10590	SCGN	0.035946	0.102936	1	0.29	4.22289e-08	rs77735344	88
ENSG00000146039	SLC17A4	6	25754927	25781419	1	protein_coding	10050	SLC17A4	6.33423e-06	0.944836	1	6.771	5.36865e-09	rs77735344	88
ENSG00000124568	SLC17A1	6	25783125	25832287	-1	protein_coding	6568	SLC17A1	2.59261e-10	-0.181263	1	6.771	5.36865e-09	rs77735344	88
ENSG00000112337	SLC17A2	6	25912982	25930946	-1	protein_coding	10246	SLC17A2	0.00466985	-0.129201	2	2.425	0.000610219	rs198820	88
ENSG00000112343	TRIM38	6	25963030	25987384	1	protein_coding	10475	TRIM38	4.7513e-06	-0.220583	8	7.803	0.000663799	rs198820	88
ENSG00000124610	HIST1H1A	6	26017260	26018040	-1	protein_coding	3024	HIST1H1A	0.0035308	-0.372207	10	6.953	5.02659e-14	rs74293938;rs198820;rs75397441	88
ENSG00000198366	HIST1H3A	6	26020718	26021186	1	protein_coding	8350	HIST1H3A	3.98008e-05	-0.225707	10	6.953	5.02659e-14	rs198820;rs74293938;rs75397441	88
ENSG00000196176	HIST1H4A	6	26021907	26022278	1	protein_coding	8359	HIST1H4A	0.0022854	0.43417	11	6.953	5.02659e-14	rs198820;rs74293938;rs75397441	88
ENSG00000124529	HIST1H4B	6	26027124	26027480	-1	protein_coding	8366	HIST1H4B	0.00854183	0.166119	8	13.84	5.02659e-14	rs198820;rs75397441	88
ENSG00000124693	HIST1H3B	6	26031817	26032288	-1	protein_coding	8358	HIST1H3B	0.307283	0.251696	8	13.84	5.02659e-14	rs75397441;rs198820;rs74293938	88
ENSG00000137259	HIST1H2AB	6	26033320	26033796	-1	protein_coding	8335	HIST1H2AB	0.00531944	0.228135	7	13.84	2.53788e-06	rs198820;rs74293938	88
ENSG00000196226	HIST1H2BB	6	26043455	26043885	-1	protein_coding	3018	HIST1H2BB	0.130328	0.288117	13	15.74	1.94054e-06	rs198820;rs74293938	88
ENSG00000196532	HIST1H3C	6	26045639	26046097	1	protein_coding	8352	HIST1H3C	0.215541	-0.193879	13	16.07	6.39805e-07	rs198820;rs74293938	88
ENSG00000187837	HIST1H1C	6	26055968	26056699	-1	protein_coding	3006	HIST1H1C	NA	0.137228	14	16.07	6.39805e-07	rs74293938;rs198820	88
ENSG00000010704	HFE	6	26087509	26098571	1	protein_coding	3077	HFE	8.49697e-07	0.210172	19	14.95	4.31687e-19	rs74293938;rs198820	88
ENSG00000197061	HIST1H4C	6	26104104	26104518	1	protein_coding	8364	HIST1H4C	8.85617e-05	0.852192	23	14.95	3.75977e-20	rs74293938;rs198820;rs11455177	88
ENSG00000187475	HIST1H1T	6	26107640	26108364	-1	protein_coding	3010	HIST1H1T	NA	-0.0680391	23	14.95	3.75977e-20	rs74293938;rs198820;rs11455177	88
ENSG00000180596	HIST1H2BC	6	26115101	26124154	-1	protein_coding	8347	HIST1H2BC	0.00287801	0.335736	34	14.07	3.75977e-20	rs198820;rs74293938;rs11455177	88
ENSG00000180573	HIST1H2AC	6	26124373	26139344	1	protein_coding	8334	HIST1H2AC	0.599176	0.739679	27	9.08	6.8534e-19	rs74293938;rs198820;rs806970;rs9379830;rs34285731;rs16891359	88
ENSG00000168298	HIST1H1E	6	26156559	26157343	1	protein_coding	3008	HIST1H1E	NA	-0.396522	14	7.945	2.00687e-26	rs34285731;rs16891359;rs9358908;rs9379830;rs72834698;6:26157941_TG_T;rs7766641	88
ENSG00000158373	HIST1H2BD	6	26158349	26171577	1	protein_coding	3017	HIST1H2BD	0.000277979	-0.0152977	26	8.619	5.49055e-42	rs16891359;rs9358908;rs9379830;rs72834698;6:26157941_TG_T;rs34285731;rs7766641;rs9379831	88
ENSG00000197697	HIST1H2BE	6	26183958	26184454	1	protein_coding	8344	HIST1H2BE	0.000307872	0.445738	8	22.4	3.41315e-42	rs9358908;rs9379831;rs72834698;rs7766641;rs806790;6:26286870_CT_C;6:26157941_TG_T	88
ENSG00000188987	HIST1H4D	6	26188938	26189304	-1	protein_coding	8360	HIST1H4D	0.0022643	0.870145	6	22.4	3.41315e-42	rs7766641;rs806790;6:26286870_CT_C;6:26157941_TG_T	88
ENSG00000197409	HIST1H3D	6	26197068	26199521	-1	protein_coding	8351	HIST1H3D	0.0111951	NA	10	21.1	7.76168e-41	rs806790;6:26286870_CT_C;6:26157941_TG_T;rs7766641	88
ENSG00000196866	HIST1H2AD	6	26199079	26199471	-1	protein_coding	3013	HIST1H2AD	3.99677e-05	0.287759	9	21.1	7.76168e-41	rs806790;6:26286870_CT_C;6:26157941_TG_T;rs7766641	88
ENSG00000197846	HIST1H2BF	6	26199748	26200942	1	protein_coding	8343	HIST1H2BF	0.00030002	0.851063	8	21.1	7.76168e-41	rs806790;6:26286870_CT_C;6:26157941_TG_T;rs7766641	88
ENSG00000198518	HIST1H4E	6	26204858	26206266	1	protein_coding	8367	HIST1H4E	0.000642251	1.83578	10	21.1	7.76168e-41	rs806790;6:26286870_CT_C;6:26157941_TG_T;rs7766641	88
ENSG00000187990	HIST1H2BG	6	26216428	26216872	-1	protein_coding	8339	HIST1H2BG	2.94452e-06	0.0253452	6	10.82	1.17485e-39	rs7766641;rs806790;6:26286870_CT_C	88
ENSG00000168274	HIST1H2AE	6	26217165	26217711	1	protein_coding	3012	HIST1H2AE	0.624124	-0.273878	6	10.82	1.17485e-39	rs7766641;rs806790;6:26286870_CT_C	88
ENSG00000196966	HIST1H3E	6	26225383	26225844	1	protein_coding	8353	HIST1H3E	0.000813429	-0.209795	4	3.863	2.49111e-36	rs806790;rs7766641;6:26286870_CT_C	88
ENSG00000124575	HIST1H1D	6	26234440	26235216	-1	protein_coding	3007	HIST1H1D	NA	0.136123	5	4.068	2.49111e-36	rs7766641;rs806790;6:26286870_CT_C;rs4412193;rs9393698	88
ENSG00000198327	HIST1H4F	6	26240561	26240976	1	protein_coding	8361	HIST1H4F	0.181985	1.06312	3	4.068	2.49111e-36	rs7766641;rs4412193;rs9393698	88
ENSG00000124578	HIST1H4G	6	26246886	26247259	-1	protein_coding	8369	HIST1H4G	0.00263	-0.0509409	5	7.216	3.40093e-35	rs7766641;rs4412193;rs9393698;6:26157941_TG_T;6:26316118_TTTTCTTTC_T	88
ENSG00000256316	HIST1H3F	6	26250370	26250835	-1	protein_coding	8968	HIST1H3F	0.0422154	-0.181854	4	7.216	7.68144e-33	6:26157941_TG_T;6:26316118_TTTTCTTTC_T;rs7766641	88
ENSG00000197459	HIST1H2BH	6	26251879	26252303	1	protein_coding	8345	HIST1H2BH	0.00029573	-0.173874	5	7.216	7.68144e-33	6:26157941_TG_T;6:26316118_TTTTCTTTC_T;rs7766641;rs4412193;rs9393698;rs6933139	88
ENSG00000256018	HIST1H3G	6	26271146	26271612	-1	protein_coding	8355	HIST1H3G	1.71006e-05	0.23442	18	14.55	4.48912e-30	rs7766641;rs4412193;rs9393698;rs6933139;6:26286870_CT_C;6:26316118_TTTTCTTTC_T	88
ENSG00000168242	HIST1H2BI	6	26273144	26273622	1	protein_coding	8346	HIST1H2BI	0.138012	-0.249748	18	14.55	1.4809e-30	6:26286870_CT_C;rs4412193;rs9393698;rs6933139;6:26316118_TTTTCTTTC_T	88
ENSG00000158406	HIST1H4H	6	26281283	26285762	-1	protein_coding	8365	HIST1H4H	0.00879033	1.05907	48	14.58	1.4809e-30	6:26286870_CT_C;rs9393698;rs4412193;rs6933139;6:26316118_TTTTCTTTC_T	88
ENSG00000186470	BTN3A2	6	26365387	26378546	1	protein_coding	11118	BTN3A2	0.000124519	2.20791	45	10.05	1.49899e-13	rs72838263;rs9467729;rs13194984;rs1624064	88
ENSG00000124508	BTN2A2	6	26383324	26395102	1	protein_coding	10385	BTN2A2	0.000150288	1.01572	44	10.05	1.49899e-13	rs9467729;rs13194984;rs1624064;rs72838263	88
ENSG00000026950	BTN3A1	6	26402465	26415444	1	protein_coding	11119	BTN3A1	8.65114e-07	1.62791	6	5.075	7.03566e-12	rs72838263;rs9467729	88
ENSG00000111801	BTN3A3	6	26440700	26453643	1	protein_coding	10384	BTN3A3	7.19025e-10	1.09011	11	12.45	3.16417e-13	rs72838263;rs9467729	88
ENSG00000112763	BTN2A1	6	26458150	26476849	1	protein_coding	11120	BTN2A1	1.07468e-18	0.260571	8	5.499	2.93873e-13	rs72838263;rs9467729	88
ENSG00000124557	BTN1A1	6	26501449	26510650	1	protein_coding	696	BTN1A1	1.14088e-09	-0.329705	4	6.524	5.01017e-13	rs13194984;rs72838263;rs9467729	88
ENSG00000182952	HMGN4	6	26538633	26546482	1	protein_coding	10473	HMGN4	0.557082	-0.351003	2	3.624	2.62284e-13	rs549190028;rs72838263;rs9467729	88
ENSG00000146109	ABT1	6	26597180	26600278	1	protein_coding	29777	ABT1	0.0271056	0.104221	5	11.37	4.71666e-12	rs13194984;rs72838263;rs9467729;rs549190028	88
ENSG00000181315	ZNF322	6	26636518	26659980	-1	protein_coding	79692	ZNF322	NA	-1.14047	10	13.55	1.68299e-12	rs72838263;rs9467729;rs61655050;rs13217599;rs2636474	88
ENSG00000124635	HIST1H2BJ	6	27093676	27100541	-1	protein_coding	8970	HIST1H2BJ	0.478842	0.308582	11	11.46	1.23051e-12	rs72838263;rs9368500	88
ENSG00000196787	HIST1H2AG	6	27100832	27103070	1	protein_coding	8969	HIST1H2AG	0.000610464	-0.741637	7	11.46	1.69732e-12	rs72838263;rs9368500	88
ENSG00000197903	HIST1H2BK	6	27106073	27114619	-1	protein_coding	85236	HIST1H2BK	0.490754	-0.0430523	10	16.39	9.30858e-13	rs72838263;rs9368500;rs13217599	88
ENSG00000198339	HIST1H4I	6	27107076	27108418	1	protein_coding	8294	HIST1H4I	0.446296	-0.468005	7	16.39	9.30858e-13	rs72838263;rs9368500	88
ENSG00000184825	HIST1H2AH	6	27114861	27115317	1	protein_coding	85235	HIST1H2AH	6.29508e-05	0.19492	7	16.39	9.30858e-13	rs72838263;rs9368500;rs13217599	88
ENSG00000112812	PRSS16	6	27215480	27224403	1	protein_coding	10279	PRSS16	2.23792e-06	0.00884812	23	8.57	7.02664e-13	rs72838263;rs9368500;rs13217599	88
ENSG00000158553	POM121L2	6	27253682	27279949	-1	protein_coding	94026	POM121L2	NA	0.313408	20	11.63	1.44564e-12	rs72838263;rs9368500	88
ENSG00000124613	ZNF391	6	27342394	27371683	1	protein_coding	346157	ZNF391	9.25869e-07	1.23172	17	13.45	1.56056e-10	rs9368500;rs11965137	88
ENSG00000096654	ZNF184	6	27418522	27440897	-1	protein_coding	7738	ZNF184	0.133749	-0.545662	14	12.16	1.28693e-10	rs9368500;rs11965137	88
ENSG00000185130	HIST1H2BL	6	27775257	27775709	-1	protein_coding	8340	HIST1H2BL	0.00286755	-0.030111	5	8.263	4.32973e-09	rs181502032;rs11965137;rs72847381	88
ENSG00000196747	HIST1H2AI	6	27775899	27776429	1	protein_coding	8329	HIST1H2AI	0.581587	-0.0583265	5	8.263	4.32973e-09	rs181502032;rs11965137;rs72847381	88
ENSG00000203813	HIST1H3H	6	27777842	27778314	1	protein_coding	8357	HIST1H3H	0.0249392	-0.177817	5	5.77	4.32973e-09	rs181502032;rs11965137;rs72847381;rs13217599	88
ENSG00000182611	HIST1H2AJ	6	27782112	27782607	-1	protein_coding	8331	HIST1H2AJ	0.191198	0.615054	7	5.77	4.16553e-09	rs181502032;rs11965137;rs72847381;rs13217599	88
ENSG00000196374	HIST1H2BM	6	27782822	27783267	1	protein_coding	8342	HIST1H2BM	0.00275346	-0.27562	7	5.77	4.16553e-09	rs181502032;rs11965137;rs72847381;rs13217599	88
ENSG00000197238	HIST1H4J	6	27791884	27792257	1	protein_coding	8363	HIST1H4J	0.423754	0.59845	12	7.323	4.05121e-09	rs181502032;rs11965137;rs72847381;rs13217599	88
ENSG00000197914	HIST1H4K	6	27798952	27799305	-1	protein_coding	8362	HIST1H4K	0.429119	0.387416	10	11.16	4.05121e-09	rs181502032;rs11965137;rs72847381;rs13217599	88
ENSG00000184348	HIST1H2AK	6	27805658	27806117	-1	protein_coding	8330	HIST1H2AK	0.0684285	-0.0412441	4	11.16	4.05121e-09	rs13217599;rs181502032;rs11965137;rs72847381	88
ENSG00000233822	HIST1H2BN	6	27806323	27823487	1	protein_coding	8341	HIST1H2BN	0.139775	0.145508	7	22	4.05121e-09	rs181502032;rs11965137;rs72847381	88
ENSG00000198374	HIST1H2AL	6	27833034	27833606	1	protein_coding	8332	HIST1H2AL	0.0624869	-0.360341	9	22	5.74584e-09	rs181502032;rs11965137;rs72847381	88
ENSG00000184357	HIST1H1B	6	27834570	27835359	-1	protein_coding	3009	HIST1H1B	0.509139	-0.0898951	10	22	5.74584e-09	rs181502032;rs11965137;rs72847381	88
ENSG00000182572	HIST1H3I	6	27839623	27840099	-1	protein_coding	8354	HIST1H3I	0.36088	-0.232438	13	22	1.98016e-09	rs181502032;rs11965137;rs72847381	88
ENSG00000198558	HIST1H4L	6	27840926	27841289	-1	protein_coding	8368	HIST1H4L	0.191235	0.42689	14	22	1.98016e-09	rs181502032;rs11965137;rs72847381	88
ENSG00000197153	HIST1H3J	6	27858093	27860884	-1	protein_coding	8356	HIST1H3J	0.695884	-0.189708	10	1.514	1.98016e-09	rs181502032;rs11965137;rs72847381;rs13217599	88
ENSG00000233224	HIST1H2AM	6	27860477	27860963	-1	protein_coding	8336	HIST1H2AM	0.000856482	-0.225135	5	1.094	5.37779e-09	rs72847381;rs181502032;rs11965137;rs13217599	88
ENSG00000196331	HIST1H2BO	6	27861203	27861669	1	protein_coding	8348	HIST1H2BO	3.07278e-05	-0.223063	5	2.316	5.37779e-09	rs181502032;rs11965137;rs72847381;rs13217599	88
ENSG00000168131	OR2B2	6	27878963	27880174	-1	protein_coding	81697	OR2B2	6.8672e-05	-0.212076	17	13.47	2.77279e-09	rs181502032;rs72847381	88
ENSG00000124657	OR2B6	6	27925019	27925960	1	protein_coding	26212	OR2B6	0.0407309	-0.0981731	5	1.678	8.79252e-09	rs181502032;rs72847381	88
ENSG00000197279	ZNF165	6	28048753	28057341	1	protein_coding	7718	ZNF165	0.000563292	0.227981	7	13.56	4.32145e-10	rs17767294;rs181502032;rs72847381;rs13217599	88
ENSG00000196812	ZSCAN16	6	28092338	28097860	1	protein_coding	80345	ZSCAN16	2.67303e-06	0.184187	7	7.211	2.67093e-09	rs17767294;rs181502032;rs72847381;rs13217599	88
ENSG00000198315	ZKSCAN8	6	28109688	28127250	1	protein_coding	7745	ZKSCAN8	0.000231595	-0.142528	12	22.3	2.67093e-09	rs17767294;rs181502032;rs72847381;rs13217599	88
ENSG00000137185	ZSCAN9	6	28192664	28201260	1	protein_coding	7746	ZSCAN9	4.10249e-08	0.461166	5	8.332	5.40405e-08	rs181502032;rs72847381	88
ENSG00000187626	ZKSCAN4	6	28212401	28227011	-1	protein_coding	387032	ZKSCAN4	6.74288e-05	0.661631	7	9.306	8.53967e-09	rs181502032;rs72847381	88
ENSG00000189134	NKAPL	6	28227098	28228736	1	protein_coding	222698	NKAPL	0.000165621	0.0513426	6	9.306	8.53967e-09	rs181502032;rs72847381	88
ENSG00000137338	PGBD1	6	28249314	28270326	1	protein_coding	84547	PGBD1	1.46735e-05	-0.0800605	9	13.6	8.75487e-09	rs181502032;rs72847381;rs13217599	88
ENSG00000235109	ZSCAN31	6	28292470	28324048	-1	protein_coding	64288	ZSCAN31	3.77127e-09	1.10713	16	15.37	9.74433e-09	rs181502032;rs72847381;rs13217599	88
ENSG00000189298	ZKSCAN3	6	28317691	28336947	1	protein_coding	80317	ZKSCAN3	0.000122608	-0.652443	13	15.37	2.19479e-08	rs181502032;rs72847381;rs13217599	88
ENSG00000158691	ZSCAN12	6	28346732	28367511	-1	protein_coding	9753	ZSCAN12	1.43992e-05	NA	9	20.5	6.39113e-08	rs181502032;rs72847381;rs13217599	88
ENSG00000187987	ZSCAN23	6	28399707	28411279	-1	protein_coding	222696	ZSCAN23	0.00270295	0.0706565	10	10.99	7.6145e-08	rs13217599;rs181502032;rs72847381	88
ENSG00000198704	GPX6	6	28471073	28495992	-1	protein_coding	257202	GPX6	3.13758e-05	0.718703	37	24	2.94686e-11	rs4711172;rs181502032;rs72847381;rs13217599	88
ENSG00000224586	GPX5	6	28493702	28502729	1	protein_coding	2880	GPX5	0.00888468	0.354876	26	11.92	6.61727e-11	rs181502032;rs72847381;rs13217599;rs4711172	88
ENSG00000232040	SCAND3	6	28539407	28583989	-1	protein_coding	114821	SCAND3	9.70724e-09	-0.785031	30	13.8	1.60174e-08	rs181502032;rs72847381	88
ENSG00000204713	TRIM27	6	28870779	28891766	-1	protein_coding	5987	TRIM27	0.878752	-0.142068	3	10.28	1.11653e-05	rs9257403	88
ENSG00000204709	C6orf100	6	28911654	28912314	1	protein_coding	729583	C6orf100	NA	NA	11	7	7.39166e-09	rs9257403	88
ENSG00000197935	ZNF311	6	28962562	28973093	-1	protein_coding	282890	ZNF311	0.000129446	0.377858	13	9.296	7.23836e-08	rs9257403	88
ENSG00000204704	OR2W1	6	29011990	29013017	-1	protein_coding	26692	OR2W1	0.0865619	0.531528	4	4.448	1.80781e-06	rs9257403	88
ENSG00000204703	OR2B3	6	29053985	29055090	-1	protein_coding	442184	OR2B3	0.00133693	0.45884	13	11.34	1.52899e-06	rs9257403	88
ENSG00000204702	OR2J1	6	29068386	29069658	1	protein_coding	442185	OR2J1	0.0174945	NA	10	36	1.2633e-06	rs9257403	88
ENSG00000204701	OR2J3	6	29079668	29080603	1	protein_coding	442186	OR2J3	0.0281435	0.112859	3	4.968	1.2633e-06	rs9257403	88
ENSG00000204700	OR2J2	6	29141311	29142351	1	protein_coding	26707	OR2J2	0.0107267	0.271259	2	4.956	0.000234629	rs181502032	88
ENSG00000243729	OR5V1	6	29323007	29399744	-1	protein_coding	81696	OR5V1	0.00344262	0.323635	5	4.604	2.41362e-11	rs3094549;rs3094562	88
ENSG00000168787	OR12D2	6	29364416	29365448	1	protein_coding	26529	OR12D2	0.601033	0.457835	1	1.424	2.41362e-11	rs3094549	88
ENSG00000204694	OR11A1	6	29393281	29424848	-1	protein_coding	26531	OR11A1	0.0434844	1.23026	4	4.604	2.20831e-09	rs3094562	88
ENSG00000206474	OR10C1	6	29407083	29408731	1	protein_coding	442194	OR10C1	0.227592	0.363897	1	4.604	3.60782e-09	rs3094562	88
ENSG00000204681	GABBR1	6	29523406	29601753	-1	protein_coding	2550	GABBR1	0.99997	0.238892	60	17.4	4.98316e-08	rs1233374	88
ENSG00000124493	GRM4	6	33989628	34123399	-1	protein_coding	2914	GRM4	0.97935	-0.635219	126	15.35	1.2623e-15	rs9461946;rs7772436;6:34033169_TG_T;rs7770957;rs143811350;6:34044227_CG_C;rs145071148	89
ENSG00000137309	HMGA1	6	34204650	34214008	1	protein_coding	3159	HMGA1	0.7243	-0.910116	61	15.93	2.16162e-48	rs10807137;rs13207853;rs9461975;rs202228093;rs1187130;rs76376137;rs75104038;rs116839142;rs145389180;rs111643014;rs143811350;rs1759628;rs1109257	89
ENSG00000186577	C6orf1	6	34214157	34217247	-1	protein_coding	221491	C6orf1	0.298719	-0.834304	61	15.93	2.16162e-48	rs10807137;rs13207853;rs9461975;rs145389180;rs202228093;rs111643014;rs143811350;rs1187130;rs76376137;rs75104038;rs116839142;rs1109257;rs1759628	89
ENSG00000272325	NUDT3	6	34247456	34360451	-1	protein_coding	11165	NUDT3	0.876817	0.134938	274	16.02	1.36767e-37	rs111643014;rs1109257;rs1759628;rs13207853;rs9461975;rs10807137;rs112945592;rs76376137;rs75104038;rs116839142;rs1187130;rs169584;rs145071148;rs7770957;rs143811350;rs577086542;rs570810419;rs114563403;rs199746610;rs146696797;rs206937;rs114014640	89
ENSG00000270800	RPS10-NUDT3	6	34256547	34393825	-1	protein_coding	100529239	RPS10-NUDT3	NA	NA	293	17.24	1.40086e-22	rs169584;rs577086542;rs112945592;rs570810419;rs76376137;rs114563403;rs116839142;rs199746610;rs146696797;rs206937;rs7770957;rs111643014;rs143811350;rs114014640	89
ENSG00000124614	RPS10	6	34385231	34393902	-1	protein_coding	6204	RPS10	0.946463	0.204718	42	17.24	4.2873e-22	rs169584;rs199746610;rs114563403;rs7770957;rs111643014;rs143811350;rs206937;rs112945592;rs577086542;rs570810419	89
ENSG00000124507	PACSIN1	6	34433916	34503006	1	protein_coding	29993	PACSIN1	0.991339	-1.5939	96	18.95	1.32773e-24	rs9394227;rs57493997;rs75489661;rs73405691;rs11964077;rs6902165;rs78121911;rs143811350;rs144523623;rs115104074;rs60385456;rs3798550;rs12202516	89
ENSG00000124664	SPDEF	6	34505579	34524110	-1	protein_coding	25803	SPDEF	0.711825	-0.40704	36	20.2	1.32773e-24	rs60385456;rs3798550;rs115104074;rs78121911;rs143811350;rs12202516	89
ENSG00000196821	C6orf106	6	34555065	34664636	-1	protein_coding	64771	C6orf106	0.45403	-1.13555	179	16.81	1.39259e-48	rs115104074;rs2814982;rs9658134;rs2744956;rs6940215;rs2744944;rs72894003;rs143811350;rs115566179;rs2764209;rs144523623;rs11755266;rs6899744;rs79834165	89
ENSG00000124562	SNRPC	6	34725183	34741571	1	protein_coding	6631	SNRPC	0.727262	-0.35112	111	15.81	3.67107e-46	rs6940215;rs2744944;rs2744956;rs9658134;rs6899744;rs115104074;rs144523623;rs2764209;rs11755266;rs143811350;rs115566179	89
ENSG00000065060	UHRF1BP1	6	34759857	34850915	1	protein_coding	54887	UHRF1BP1	2.46541e-07	-0.830354	195	21.3	1.39725e-46	rs144523623;rs6940215;rs2744944;rs2744956;rs72894003;rs143811350;rs9658134;rs6899744;rs115104074;rs2764209;rs115566179	89
ENSG00000064995	TAF11	6	34845555	34855866	-1	protein_coding	6882	TAF11	0.875432	-0.232569	7	21.3	1.29329e-19	rs9658134;rs6899744;rs115104074;rs143811350;rs72894003;rs115566179	89
ENSG00000064999	ANKS1A	6	34857042	35059179	1	protein_coding	23294	ANKS1A	0.84686	0.260683	139	21.3	1.08893e-27	rs9658134;rs6899744;rs115104074;rs72894003;rs115566179;rs143811350;rs79834165;rs144523623;rs2820232;rs78976311;rs13210323;rs13213103;rs2762337;rs11755266;rs13205738;rs36110421	89
ENSG00000124678	TCP11	6	35085848	35116387	-1	protein_coding	6954	TCP11	4.00945e-05	-0.413536	91	16.75	3.81353e-27	rs6899744;rs13213103;rs2820232;rs2762337;rs72894003;rs143811350;rs11755266;rs13205738;rs1929848;rs56154344	89
ENSG00000146197	SCUBE3	6	35182190	35220856	1	protein_coding	222663	SCUBE3	0.999984	-0.692415	59	15.66	5.56341e-24	rs1929848;rs56154344;rs144523623;rs4713854;rs9658134;rs6899744;rs11755266;rs72894003	89
ENSG00000065029	ZNF76	6	35226686	35263762	1	protein_coding	7629	ZNF76	5.07289e-16	0.397539	72	26.5	1.3882e-19	rs1929848;rs144523623;rs56154344;rs6899744;rs4713854;rs143811350;rs115566179;rs79834165;rs9658134	89
ENSG00000023892	DEF6	6	35265595	35289548	1	protein_coding	50619	DEF6	0.976824	0.153811	50	26.5	1.03526e-13	rs1929848;rs56154344;rs4713854;rs6899744;rs79834165;rs144523623;rs9658134	89
ENSG00000112033	PPARD	6	35310335	35395968	1	protein_coding	5467	PPARD	0.966868	0.253949	117	16.63	1.86649e-30	rs6899744;rs143811350;rs9658134;rs144523623;rs9658127;rs4713858;rs3734254;rs4713854;rs11755266;rs72894003;rs2206030	89
ENSG00000112039	FANCE	6	35420138	35434880	1	protein_coding	2178	FANCE	0.0031389	NA	3	14.13	6.09834e-08	rs9658127;rs143811350;rs9658134;rs6899744	89
ENSG00000007866	TEAD3	6	35441374	35464853	-1	protein_coding	7005	TEAD3	NA	0.0454437	1	5.355	5.88855e-07	rs9658134;rs6899744	89
ENSG00000112041	TULP1	6	35465651	35480715	-1	protein_coding	7287	TULP1	0.807904	-0.139077	11	6.559	2.25135e-10	rs9658134;rs6899744;rs78945013;rs2273003	89
ENSG00000096060	FKBP5	6	35541362	35696360	-1	protein_coding	2289	FKBP5	0.498849	-0.767039	122	21	3.1881e-11	rs6910300;rs9658134;rs6899744;rs114825960;rs4713906;rs76212347;rs9658127	89
ENSG00000157343	ARMC12	6	35704809	35716856	1	protein_coding	221481	ARMC12	0.000270202	0.274184	7	10.41	3.74365e-07	rs9658127;rs9658134	89
ENSG00000204140	CLPSL1	6	35748794	35761452	1	protein_coding	340204	CLPSL1	0.00164847	-0.303706	5	9.515	8.5105e-09	rs9658134;rs74776359	89
ENSG00000137392	CLPS	6	35762759	35765088	-1	protein_coding	1208	CLPS	0.0562748	0.768245	5	9.515	8.5105e-09	rs9658134;rs74776359	89
ENSG00000197753	LHFPL5	6	35773070	35801651	1	protein_coding	222662	LHFPL5	0.494778	2.59192	3	3.087	8.5105e-09	rs9658134;rs74776359	89
ENSG00000096063	SRPK1	6	35800743	35889119	-1	protein_coding	6732	SRPK1	0.000394807	-0.861232	2	5.728	0.000131759	rs9658134	89
ENSG00000112053	SLC26A8	6	35911291	35992645	-1	protein_coding	116369	SLC26A8	7.64803e-08	-0.443472	4	13.28	1.69649e-09	rs9658134;rs74776359	89
ENSG00000112062	MAPK14	6	35995488	36079013	1	protein_coding	1432	MAPK14	0.997467	-0.995766	1	13.28	1.69649e-09	rs74776359	89
ENSG00000096070	BRPF3	6	36164521	36200567	1	protein_coding	27154	BRPF3	0.993941	-0.654098	19	15.09	5.67708e-10	rs3748045;rs9462165;rs74776359	89
ENSG00000180316	PNPLA1	6	36210980	36276372	1	protein_coding	285848	PNPLA1	0.0004652	0.071643	11	10.86	5.67708e-10	rs9462165;rs3748045;rs74776359;rs9658134	89
ENSG00000137218	FRS3	6	41737914	41754280	-1	protein_coding	10817	FRS3	0.808551	NA	14	12.36	1.56161e-08	rs4714522;rs7766817	90
ENSG00000124593	PRICKLE4	6	41748087	41757879	1	protein_coding	29964	PRICKLE4	7.00665e-06	NA	17	12.36	1.56161e-08	rs4714522;rs7766817	90
ENSG00000214736	TOMM6	6	41755400	41757636	1	protein_coding	100188893	TOMM6	NA	0.00267806	17	12.36	1.56161e-08	rs4714522;rs7766817	90
ENSG00000164663	USP49	6	41757634	41863099	-1	protein_coding	25862	USP49	0.943537	-0.757279	75	12.36	1.29206e-11	rs4714522;rs7766817;rs1319012	90
ENSG00000124641	MED20	6	41873092	41888877	-1	protein_coding	9477	MED20	0.488943	-0.778207	13	11.2	3.15788e-09	rs7766817;rs4714522	90
ENSG00000112578	BYSL	6	41888926	41900784	1	protein_coding	705	BYSL	0.0673214	-0.265913	11	15.71	1.583e-12	rs7766817;rs4714522;rs1319012	90
ENSG00000112576	CCND3	6	41902671	42018095	-1	protein_coding	896	CCND3	0.946445	-0.503494	50	15.71	3.74012e-13	rs7766817;rs4714522;rs1319012;rs72853818;rs36102271;rs4711702	90
ENSG00000112715	VEGFA	6	43737921	43754224	1	protein_coding	7422	VEGFA	NA	-0.0684397	4	14.05	1.26751e-15	rs11967262	91
ENSG00000146243	IRAK1BP1	6	79577189	79656157	1	protein_coding	134728	IRAK1BP1	0.000864774	-1.19321	80	19.58	1.98327e-10	rs7742431;rs1507153;rs6904674	93
ENSG00000146247	PHIP	6	79645584	79787953	-1	protein_coding	55023	PHIP	1	-1.40153	105	19.58	1.60579e-10	rs1507153;rs7742431	93
ENSG00000083123	BCKDHB	6	80816364	81055987	1	protein_coding	594	BCKDHB	2.91009e-06	3.42998	186	16.75	3.60998e-11	rs755039791;rs12209419;rs648831	94
ENSG00000187772	LIN28B	6	105404923	105531207	1	protein_coding	389421	LIN28B	0.721962	-1.01937	63	18.64	5.99315e-24	rs9391253;rs9404590;rs11156429;rs314279	96
ENSG00000118689	FOXO3	6	108881038	109005977	1	protein_coding	2309	FOXO3	NA	-1.48776	77	17.37	1.73483e-15	rs9400241;rs6911407;rs3813498	97
ENSG00000118690	ARMC2	6	109169619	109295186	1	protein_coding	84071	ARMC2	2.20161e-08	0.466251	2	4.447	3.34297e-08	rs1268055	97
ENSG00000111816	FRK	6	116252312	116381921	-1	protein_coding	2444	FRK	6.59375e-10	2.58876	9	7.665	6.67842e-08	rs72953957	98
ENSG00000178425	NT5DC1	6	116422012	116570660	1	protein_coding	221294	NT5DC1	0.326411	-0.101659	51	17.47	7.2468e-11	rs72953957	98
ENSG00000123500	COL10A1	6	116440086	116479910	-1	protein_coding	1300	COL10A1	6.3584e-05	-0.141903	24	17.47	1.37023e-09	rs72953957	98
ENSG00000234188	AL121963.1	6	116442320	116443093	1	protein_coding	NA	NA	NA	NA	10	15.94	1.37023e-09	rs72953957	98
ENSG00000187189	TSPYL4	6	116571151	116575261	-1	protein_coding	23270	TSPYL4	0.00261867	0.283085	7	10.3	7.10654e-07	rs72953957	98
ENSG00000111817	DSE	6	116575336	116762424	1	protein_coding	29940	DSE	0.385415	1.39947	18	16.95	3.11271e-08	rs72953957;rs13203813	98
ENSG00000173626	TRAPPC3L	6	116816152	116866773	-1	protein_coding	100128327	TRAPPC3L	NA	-0.0637119	1	9.567	4.86789e-05	rs13203813	98
ENSG00000135547	HEY2	6	126068810	126082415	1	protein_coding	23493	HEY2	0.444358	-0.0409831	31	16.32	4.72127e-10	rs3966775	99
ENSG00000111912	NCOA7	6	126102307	126252266	1	protein_coding	135112	NCOA7	0.960908	-0.230225	23	9.447	7.24557e-10	rs3966775	99
ENSG00000203760	CENPW	6	126661320	126670021	1	protein_coding	387103	CENPW	0.500136	-0.442381	15	10.05	1.1893e-06	rs1490384	100
ENSG00000146374	RSPO3	6	127439749	127518910	1	protein_coding	84870	RSPO3	0.0439763	NA	117	19.91	4.54115e-18	rs2745348;rs9491689;rs2800708;rs139087942;rs7763784;rs72959041	100
ENSG00000198945	L3MBTL3	6	130334844	130462594	1	protein_coding	84456	L3MBTL3	0.999499	0.0178736	106	18.57	6.34703e-14	rs7740107;rs113898003;rs12206651;rs11154521;rs13207727	101
ENSG00000164483	SAMD3	6	130465460	130686570	-1	protein_coding	154075	SAMD3	1.09708e-06	0.0881983	8	4.866	4.45663e-09	rs11154521	101
ENSG00000079819	EPB41L2	6	131160487	131384462	-1	protein_coding	2037	EPB41L2	0.993883	0.254322	4	16.19	2.15109e-05	rs55996418	102
ENSG00000112414	GPR126	6	142622991	142767403	1	protein_coding	57211	GPR126	0.283489	-0.199655	136	18.93	6.29464e-23	rs12200161;6:142715977_GC_G;rs72556188;rs984932	104
ENSG00000091831	ESR1	6	151977826	152450754	1	protein_coding	2099	ESR1	0.987167	-1.05687	162	14.61	3.76136e-12	rs523736;rs3866462;rs11968025;rs9383605;rs3020372	105
ENSG00000198670	LPA	6	160952515	161087407	-1	protein_coding	4018	LPA	2.44223e-32	0.0421444	18	5.302	4.10984e-10	rs41272086;rs55730499;6:161118146_CAGAAACT_C	106
ENSG00000122194	PLG	6	161123270	161174347	1	protein_coding	5340	PLG	0.00243512	0.479258	2	3.326	3.61249e-11	6:161118146_CAGAAACT_C;rs55730499	106
ENSG00000240230	COX19	7	938415	1015235	-1	protein_coding	90639	COX19	0.000108651	1.39868	11	22.1	0.000103809	rs10233430	108
ENSG00000073067	CYP2W1	7	1022835	1029276	1	protein_coding	54905	CYP2W1	0.000980916	NA	22	22.1	4.1325e-08	rs10233430	108
ENSG00000146540	C7orf50	7	1036622	1177896	-1	protein_coding	84310	C7orf50	0.00139621	1.0724	28	11.66	2.12027e-09	rs10233430	108
ENSG00000164849	GPR146	7	1084212	1098897	1	protein_coding	115330	GPR146	0.00279413	0.3554	3	6.311	6.14531e-08	rs10233430	108
ENSG00000164850	GPER1	7	1121844	1133451	1	protein_coding	2852	GPER1	0.725421	0.809124	3	7.904	5.56544e-08	rs10233430	108
ENSG00000174945	AMZ1	7	2719156	2815134	1	protein_coding	155185	AMZ1	5.11963e-18	5.08222	175	10.22	2.24948e-26	rs10257934;rs1724888;rs798470;rs73047343;rs1182199;rs4719646;rs10950842;rs798561;rs798549;rs6978692;rs33932857;rs208346	109
ENSG00000146535	GNA12	7	2767746	2883958	-1	protein_coding	2768	GNA12	0.90827	-0.649008	307	13.96	7.44982e-27	rs1182199;rs73047343;rs798561;rs798549;rs6978692;rs33932857;rs208346;rs7790322;rs113371966;rs1183079	109
ENSG00000071189	SNX13	7	17830385	17980124	-1	protein_coding	23161	SNX13	0.985322	-1.39135	149	14.53	4.56469e-09	rs4721672;rs17138358	110
ENSG00000136231	IGF2BP3	7	23349828	23510086	-1	protein_coding	10643	IGF2BP3	0.999726	0.30335	80	19.28	1.89526e-15	rs12700439;rs6971100;rs34776209;rs11770216;rs7810773;7:23488738_CT_C	111
ENSG00000164548	TRA2A	7	23544399	23571660	-1	protein_coding	29896	TRA2A	0.212372	0.728105	13	13.39	3.93733e-10	7:23488738_CT_C;rs227946;rs12700447;rs34776209	111
ENSG00000086300	SNX10	7	26331541	26413949	1	protein_coding	29887	SNX10	0.00585751	-0.279272	18	10.55	6.51461e-12	rs1534696;rs2699814	113
ENSG00000153814	JAZF1	7	27870192	28220362	-1	protein_coding	221895	JAZF1	0.958302	-0.943258	68	16.28	9.16515e-19	rs2011926;rs864745;rs849328;rs520161;rs849139;rs849140	114
ENSG00000106070	GRB10	7	50657760	50861159	-1	protein_coding	2887	GRB10	0.367424	-0.760993	54	9.42	1.07524e-09	7:50678689_CT_C;rs2237476	116
ENSG00000188763	FZD9	7	72848109	72850450	1	protein_coding	8326	FZD9	NA	NA	3	3.057	4.13562e-10	rs17145750;rs797036643	117
ENSG00000009954	BAZ1B	7	72854728	72936608	-1	protein_coding	9031	BAZ1B	1	-1.10698	33	8.812	4.13562e-10	rs17145750;rs797036643	117
ENSG00000106635	BCL7B	7	72950686	72972332	-1	protein_coding	9275	BCL7B	0.706637	-0.386261	6	14.54	7.02777e-09	rs17145750;rs797036643	117
ENSG00000106638	TBL2	7	72983262	72993121	-1	protein_coding	26608	TBL2	0.00437651	8.9213	15	8.402	5.62725e-09	rs17145750;rs797036643	117
ENSG00000009950	MLXIPL	7	73007524	73038873	-1	protein_coding	51085	MLXIPL	0.676823	0.477224	42	19.09	1.79895e-11	rs17145750;rs797036643	117
ENSG00000006704	GTF2IRD1	7	73868120	74016931	1	protein_coding	9569	GTF2IRD1	0.996434	NA	75	12.37	6.81012e-09	rs2074659	118
ENSG00000157259	GATAD1	7	92076767	92088150	1	protein_coding	57798	GATAD1	0.507483	-0.400631	22	9.985	1.29709e-08	rs6974429	119
ENSG00000242950	ERVW-1	7	92097694	92107300	-1	protein_coding	30816	ERVW-1	0.0135672	0.218643	20	9.355	2.02906e-08	rs6974429	119
ENSG00000127980	PEX1	7	92116334	92157845	-1	protein_coding	5189	PEX1	3.96976e-05	-0.464769	10	8.04	1.04577e-08	rs6974429	119
ENSG00000127993	RBM48	7	92158087	92167319	1	protein_coding	84060	RBM48	5.12366e-05	-0.459588	11	7.071	1.04577e-08	rs6974429	119
ENSG00000234545	FAM133B	7	92190107	92219708	-1	protein_coding	257415	FAM133B	0.000297399	-0.728227	24	9.978	6.5791e-11	rs6974429;rs74358828;rs4272;rs740047	119
ENSG00000105810	CDK6	7	92234235	92465908	-1	protein_coding	1021	CDK6	0.923677	-3.08722	69	16.63	8.72944e-23	rs740047;rs74358828;rs4272;rs42044;rs2040494;rs17688839;rs3731321;rs2079147;rs73232041	119
ENSG00000174595	KLF14	7	130417401	130418888	-1	protein_coding	136259	KLF14	0.218114	NA	10	15.79	5.5238e-20	7:130438531_CTTTTTT_C;rs577195;rs287621	120
ENSG00000106565	TMEM176B	7	150488373	150498448	-1	protein_coding	28959	TMEM176B	2.99737e-09	0.708328	3	2.127	1.40824e-08	rs10231759	122
ENSG00000002933	TMEM176A	7	150497491	150502208	1	protein_coding	55365	TMEM176A	0.39981	NA	6	2.379	6.4276e-09	rs10231759	122
ENSG00000002726	AOC1	7	150521715	150558592	1	protein_coding	26	AOC1	1.24024e-08	1.02336	11	12.03	1.95178e-11	rs10231759;rs6977081	122
ENSG00000055118	KCNH2	7	150642049	150675403	-1	protein_coding	3757	KCNH2	0.996051	NA	21	19.17	1.25468e-11	rs78225463;rs56282717;rs10236214	122
ENSG00000164867	NOS3	7	150688083	150711676	1	protein_coding	4846	NOS3	2.21161e-05	0.132489	12	13.2	7.80211e-11	rs10236214	122
ENSG00000182319	SGK223	8	8175258	8244008	-1	protein_coding	157285	PRAG1	5.12369e-20	NA	1	2.079	NA	rs330084	123
ENSG00000147324	MFHAS1	8	8640864	8751155	-1	protein_coding	9258	MFHAS1	2.2282e-05	0.955184	2	6.579	NA	rs330084	123
ENSG00000173281	PPP1R3B	8	8993765	9009084	-1	protein_coding	79660	PPP1R3B	0.0229191	3.70853	1	2.837	NA	rs330084	123
ENSG00000253426	RP11-10A14.4	8	9009252	9025646	1	protein_coding	NA	NA	NA	NA	1	2.837	NA	rs330084	123
ENSG00000173273	TNKS	8	9413424	9639856	1	protein_coding	8658	TNKS	0.777116	1.63727	2	6.667	NA	rs330084	123
ENSG00000175806	MSRA	8	9911778	10286401	1	protein_coding	4482	MSRA	1.69976e-06	0.60153	4	5.687	NA	rs330084	123
ENSG00000147408	CSGALNACT1	8	19261672	19615540	-1	protein_coding	55790	CSGALNACT1	6.87751e-05	0.406271	40	9.482	7.04558e-15	rs17091237;rs11784896;rs6996589;rs17410086;rs11781244	124
ENSG00000104613	INTS10	8	19674651	19709594	1	protein_coding	55174	INTS10	0.984217	NA	31	14.99	2.92257e-15	rs6981571;rs10749625;rs7013448;rs36024754;rs6586870;rs78226669;rs4244456;rs6998248;rs11998681	124
ENSG00000175445	LPL	8	19759228	19824769	1	protein_coding	4023	LPL	3.33728e-06	1.04718	277	50	2.05723e-69	rs150799387;rs3898938;rs59347135;rs1441771;rs56321069;rs1441770;rs271;rs149764042;rs75218485;rs7011846;rs268;rs343;rs276;rs283;rs894210;rs115849089;rs7015766;rs3208305;rs301;rs308;rs59147390;rs2165557;rs17091881;rs117910839;rs9644636	124
ENSG00000147454	SLC25A37	8	23386318	23432976	1	protein_coding	51312	SLC25A37	0.512223	0.964155	16	11.79	3.62692e-11	rs7010306	125
ENSG00000008988	RPS20	8	56979854	56987069	-1	protein_coding	6224	RPS20	0.686321	1.56815	1	1.856	1.59781e-13	rs62515397	126
ENSG00000181690	PLAG1	8	57073463	57123883	-1	protein_coding	5324	PLAG1	0.829917	-1.1036	46	20.4	3.04489e-17	rs72656010;rs62515452;rs62515397;rs10958476;rs62515459;rs34563869;rs560457597	126
ENSG00000170791	CHCHD7	8	57124245	57131357	1	protein_coding	79145	CHCHD7	0.387976	-0.33344	9	20.4	3.04489e-17	rs72656010;rs10958476;rs62515459;rs34563869;rs560457597	126
ENSG00000170786	SDR16C5	8	57212569	57233335	-1	protein_coding	195814	SDR16C5	0.00291744	0.0766513	43	9.812	6.90089e-12	rs34563869;rs560457597;rs7833135;rs62515459;rs9643492	126
ENSG00000253379	RP11-1102P16.1	8	72315675	72504260	-1	protein_coding	NA	NA	NA	NA	54	18.86	1.22888e-08	rs10093418;rs34082903	127
ENSG00000182674	KCNB2	8	73449626	73850584	1	protein_coding	9312	KCNB2	0.954616	NA	27	14.68	6.93452e-10	rs35957544;rs1431659	128
ENSG00000174417	TRHR	8	110098850	110131813	1	protein_coding	7201	TRHR	0.265022	-0.239649	2	8.015	3.08177e-05	rs568812636	130
ENSG00000104447	TRPS1	8	116420724	116821899	-1	protein_coding	7227	TRPS1	0.990109	-0.347408	213	21.4	4.32108e-17	rs800899;rs3808422;rs800911;rs2737218;rs2721938	131
ENSG00000147697	GSDMC	8	130760442	130799134	-1	protein_coding	56169	GSDMC	9.3494e-12	-0.0673463	29	22.2	5.39433e-11	rs4368942;rs4518624	133
ENSG00000066827	ZFAT	8	135490031	135725292	-1	protein_coding	57623	ZFAT	0.00292867	-0.44133	123	17.48	4.86882e-13	rs2241893;rs4909912;rs10101410;rs10875385;rs12541381	134
ENSG00000182851	GPIHBP1	8	144295068	144299044	1	protein_coding	338328	GPIHBP1	0.023781	-0.412251	51	12.96	4.71041e-13	rs60987469;rs7825338;rs11782189;rs61059595;rs11136271	135
ENSG00000178209	PLEC	8	144989321	145050902	-1	protein_coding	5339	PLEC	0.0249363	-0.440444	137	21.6	6.47868e-12	rs7840395;rs1134030;rs11544989	136
ENSG00000178685	PARP10	8	145051321	145086940	-1	protein_coding	84875	PARP10	0.00291132	-0.42865	61	11.97	6.47868e-12	rs1134030;rs7840395;rs11544989	136
ENSG00000178719	GRINA	8	145064226	145067583	1	protein_coding	2907	GRINA	0.757342	NA	41	11.97	1.60587e-10	rs1134030;rs11544989	136
ENSG00000186583	SPATC1	8	145086582	145101933	1	protein_coding	375686	SPATC1	3.59031e-08	0.129497	6	10.1	3.04478e-07	rs1134030	136
ENSG00000155158	TTC39B	9	15163620	15307358	-1	protein_coding	158219	TTC39B	1.06814e-11	0.0562606	22	10.07	4.8738e-10	rs686030	137
ENSG00000099139	PCSK5	9	78505560	78977255	1	protein_coding	5125	PCSK5	0.000207779	1.17531	7	16.84	3.57964e-14	rs35307904	138
ENSG00000185920	PTCH1	9	98205262	98279339	-1	protein_coding	5727	PTCH1	0.999999	0.305978	76	24.9	1.98511e-13	rs357564;rs62558340;rs61420024;rs481237	139
ENSG00000130958	SLC35D2	9	99082988	99145992	-1	protein_coding	11046	SLC35D2	9.13442e-05	-0.0291554	50	12.16	1.41024e-08	rs375468277	140
ENSG00000165244	ZNF367	9	99148223	99180611	-1	protein_coding	195828	ZNF367	0.802012	-0.672294	45	20.2	5.42953e-09	rs375468277	140
ENSG00000130956	HABP4	9	99212483	99253618	1	protein_coding	22927	HABP4	0.0049325	-0.489071	84	15.85	1.2155e-07	rs375468277	140
ENSG00000081377	CDC14B	9	99252523	99382112	-1	protein_coding	8555	CDC14B	0.576307	-1.17286	72	15.85	6.53994e-07	rs375468277	140
ENSG00000165028	NIPSNAP3B	9	107526438	107539738	1	protein_coding	55335	NIPSNAP3B	0.023883	-0.281409	2	9.246	2.00064e-05	rs2777803	141
ENSG00000165029	ABCA1	9	107543283	107690518	-1	protein_coding	19	ABCA1	0.0016588	0.0827742	131	16.72	4.19826e-20	rs2777803;rs7024300;rs4149307;rs34650643;rs12341993;rs13285112;rs12001061;rs13284054;rs2740488;rs11789603;rs1800978;rs2740486	141
ENSG00000182752	PAPPA	9	118916083	119164601	1	protein_coding	5069	PAPPA	0.967751	0.11743	16	19.6	2.68262e-12	rs7027103	142
ENSG00000044574	HSPA5	9	127997132	128003609	-1	protein_coding	3309	HSPA5	0.885689	-0.857996	4	4.631	1.65499e-07	rs359592	143
ENSG00000165219	GAPVD1	9	128024073	128129486	1	protein_coding	26130	GAPVD1	1	-0.165866	133	17.62	3.25037e-08	rs359592	143
ENSG00000148291	SURF2	9	136223428	136228045	1	protein_coding	6835	SURF2	3.07087e-07	NA	1	0.823	2.46172e-11	rs3124764	144
ENSG00000148248	SURF4	9	136228325	136242970	-1	protein_coding	6836	SURF4	0.686424	-0.490475	2	2.105	2.02681e-11	rs3124764	144
ENSG00000198870	C9orf96	9	136243117	136271220	1	protein_coding	169436	C9orf96	2.54707e-16	NA	3	2.105	2.02681e-11	rs3124764	144
ENSG00000148300	REXO4	9	136271186	136283164	-1	protein_coding	57109	REXO4	9.99455e-06	1.53085	1	0.596	1.32311e-10	rs3124764	144
ENSG00000160323	ADAMTS13	9	136279478	136324508	1	protein_coding	11093	ADAMTS13	7.88297e-11	-0.276084	10	16.74	2.5571e-15	rs28446901;rs3124764;rs587634593	144
ENSG00000160325	CACFD1	9	136325089	136335970	1	protein_coding	11094	CACFD1	0.00574677	NA	13	16.74	2.5571e-15	rs3124764;rs587634593;9:136335311_CTGTGTGTGTG_C	144
ENSG00000160326	SLC2A6	9	136336217	136344259	-1	protein_coding	11182	SLC2A6	0.000366664	-0.0332605	9	16.74	2.5571e-15	rs3124764;9:136335311_CTGTGTGTGTG_C;rs587634593	144
ENSG00000160360	GPSM1	9	139221932	139254057	1	protein_coding	26086	GPSM1	0.00214953	0.072294	9	5.857	9.1371e-10	rs10781496;rs10870165;rs1051957	145
ENSG00000213221	DNLZ	9	139253932	139258241	-1	protein_coding	728489	DNLZ	0.00894156	NA	13	14.95	9.1371e-10	rs10781496;rs10870165;rs1051957	145
ENSG00000187796	CARD9	9	139256355	139268133	-1	protein_coding	64170	CARD9	2.29038e-11	-0.487533	32	14.95	7.35908e-10	rs10781496;rs10870165;rs1051957	145
ENSG00000165684	SNAPC4	9	139270029	139293249	-1	protein_coding	6621	SNAPC4	2.00809e-21	-0.0340426	47	14.95	2.42119e-10	rs10781496;rs10870165;rs1051957;rs1127152	145
ENSG00000165689	SDCCAG3	9	139296377	139305061	-1	protein_coding	10807	SDCCAG3	1.3777e-07	NA	24	11.43	2.88011e-10	rs10870165;rs10781496;rs1051957;rs1127152;rs72775768	145
ENSG00000165688	PMPCA	9	139305110	139318213	1	protein_coding	23203	PMPCA	0.00018605	NA	58	11.43	3.08714e-11	rs10870165;rs10781496;rs1051957;rs1127152;rs72775768	145
ENSG00000148384	INPP5E	9	139323071	139334274	-1	protein_coding	56623	INPP5E	0.388564	NA	53	11.02	3.08714e-11	rs72775768;rs10870165;rs1127152;rs1051957	145
ENSG00000148396	SEC16A	9	139334549	139372141	-1	protein_coding	9919	SEC16A	0.687007	0.348029	60	23.8	3.08714e-11	rs72775768;rs10870165;rs1127152;rs1051957	145
ENSG00000196366	C9orf163	9	139377947	139380518	1	protein_coding	158055	C9orf163	0.0550466	NA	28	23.8	6.36172e-10	rs72775768;rs10870165;rs1127152	145
ENSG00000148400	NOTCH1	9	139388896	139440314	-1	protein_coding	4851	NOTCH1	1	-0.620583	11	23.8	6.36172e-10	rs72775768;rs10870165;rs1127152	145
ENSG00000204682	CASC10	10	21781587	21786191	-1	protein_coding	399726	CASC10	0.0200549	-1.90404	3	14.69	2.58833e-07	rs10740991	146
ENSG00000180592	SKIDA1	10	21802407	21814611	-1	protein_coding	387640	SKIDA1	NA	-1.17475	11	17.5	7.0952e-07	rs10740991	146
ENSG00000078403	MLLT10	10	21823094	22032559	1	protein_coding	8028	MLLT10	0.999584	-0.518307	64	11.8	1.34706e-09	rs10740991	146
ENSG00000136770	DNAJC1	10	22045466	22292698	-1	protein_coding	64215	DNAJC1	1.42209e-08	NA	118	15.8	7.38824e-10	rs10740991	146
ENSG00000181915	ADO	10	64564516	64568238	1	protein_coding	84890	ADO	0.745073	-0.496919	1	14.91	2.92277e-07	rs224044	147
ENSG00000122877	EGR2	10	64571756	64679660	-1	protein_coding	1959	EGR2	0.619543	-0.491267	1	14.91	2.92277e-07	rs224044	147
ENSG00000148572	NRBF2	10	64893050	64914783	1	protein_coding	29982	NRBF2	0.0821062	-0.409713	9	13.93	3.30175e-07	rs10740131	148
ENSG00000171988	JMJD1C	10	64926981	65225722	-1	protein_coding	221037	JMJD1C	1	-0.552974	103	17.64	4.28258e-08	rs10740131	148
ENSG00000165476	REEP3	10	65281123	65384883	1	protein_coding	221035	REEP3	0.0129813	1.39842	68	15.42	2.49851e-08	rs10740131	148
ENSG00000108187	PBLD	10	70042417	70092806	-1	protein_coding	64081	PBLD	2.81748e-05	-0.328525	2	18.55	NA	rs7085079	149
ENSG00000096746	HNRNPH3	10	70090931	70102948	1	protein_coding	3189	HNRNPH3	0.996456	-0.17187	3	18.55	2.23039e-06	rs7085079	149
ENSG00000204130	RUFY2	10	70100864	70167051	-1	protein_coding	55680	RUFY2	0.416574	0.806824	9	18.55	1.66762e-07	rs7085079;rs150918137	149
ENSG00000138346	DNA2	10	70173821	70231879	-1	protein_coding	1763	DNA2	1.94885e-08	NA	68	15.24	6.64406e-09	rs150918137;rs7085079	149
ENSG00000122912	SLC25A16	10	70237756	70287231	-1	protein_coding	8034	SLC25A16	0.000247608	0.700406	96	15.35	6.45671e-10	rs150918137;rs7085079	149
ENSG00000138336	TET1	10	70320413	70454239	1	protein_coding	80312	TET1	0.999563	-0.468122	3	8.984	1.48812e-09	rs150918137	149
ENSG00000108175	ZMIZ1	10	80828792	81076276	1	protein_coding	57178	ZMIZ1	0.999744	-0.00362349	39	17.05	1.87746e-17	rs7916441;rs780158	150
ENSG00000119906	FAM178A	10	102672326	102724893	1	protein_coding	55719	FAM178A	0.0164474	-0.301223	44	24	1.67954e-11	rs11591262;rs12217775	151
ENSG00000055950	MRPL43	10	102729215	102747272	-1	protein_coding	84545	MRPL43	0.000110896	-0.255354	7	18.2	2.48445e-10	rs12217775	151
ENSG00000095539	SEMA4G	10	102729275	102745628	1	protein_coding	57715	SEMA4G	0.000802235	-0.257941	6	18.2	2.48445e-10	rs12217775	151
ENSG00000107815	C10orf2	10	102747124	102754158	1	protein_coding	56652	C10orf2	0.990313	-0.323104	6	19.24	2.48445e-10	rs12217775	151
ENSG00000107816	LZTS2	10	102756375	102767593	1	protein_coding	84445	LZTS2	0.875482	-0.448969	4	19.24	9.31361e-08	rs12217775	151
ENSG00000186862	PDZD7	10	102767440	102790890	-1	protein_coding	79955	PDZD7	0.72277	-0.505794	2	19.24	9.31361e-08	rs12217775	151
ENSG00000138111	TMEM180	10	104221149	104236802	1	protein_coding	79847	TMEM180	0.000178664	2.88275	70	15.95	7.48237e-10	rs10786678;rs11386205	152
ENSG00000138107	ACTR1A	10	104238986	104262482	-1	protein_coding	10121	ACTR1A	0.941234	-0.272535	101	17.87	5.4181e-10	rs10786678;rs11386205	152
ENSG00000107882	SUFU	10	104263744	104393292	1	protein_coding	51684	SUFU	0.999161	0.12486	207	17.96	3.22512e-10	rs11386205;rs10786678	152
ENSG00000171206	TRIM8	10	104404253	104418164	1	protein_coding	81603	TRIM8	0.992012	-0.52129	19	15.49	2.3544e-07	rs11386205;rs10786678	152
ENSG00000138175	ARL3	10	104433488	104474164	-1	protein_coding	403	ARL3	0.716101	-0.600026	5	15.18	4.75738e-06	rs11386205	152
ENSG00000156398	SFXN2	10	104474295	104503249	1	protein_coding	118980	SFXN2	0.00108457	-0.837011	1	15.18	3.70216e-05	rs11386205	152
ENSG00000119927	GPAM	10	113909624	113975135	-1	protein_coding	57678	GPAM	0.000580579	-0.953652	50	12.92	4.4083e-13	rs2792759;rs2419605	153
ENSG00000119913	TECTB	10	114043493	114064793	1	protein_coding	6975	TECTB	5.94967e-09	0.707836	11	17.4	5.82256e-08	rs55645497	153
ENSG00000167244	IGF2	11	2150342	2170833	-1	protein_coding	3481	IGF2	0.0253027	-0.790873	17	21.2	7.58954e-12	rs4244808;rs35506085;rs7482510	154
ENSG00000129965	INS-IGF2	11	2153768	2182439	-1	protein_coding	723961	INS-IGF2	0.0364414	0.108088	20	21.2	7.58954e-12	rs4244808;rs35506085;rs7482510;rs11564713	154
ENSG00000254647	INS	11	2181009	2182571	-1	protein_coding	3630	INS	0.730321	0.873696	10	12.83	8.86686e-12	rs35506085;rs7482510;rs11564713	154
ENSG00000180176	TH	11	2185159	2193107	-1	protein_coding	7054	TH	0.00409874	-0.499953	7	12.83	8.86686e-12	rs7482510;rs11564713	154
ENSG00000053918	KCNQ1	11	2465914	2870339	1	protein_coding	3784	KCNQ1	2.45299e-05	1.15324	2	13.5	3.57432e-12	rs143840904	155
ENSG00000187079	TEAD1	11	12695969	12966298	1	protein_coding	7003	TEAD1	NA	-1.70212	100	20.3	3.66827e-08	rs11022513	156
ENSG00000205213	LGR4	11	27387508	27494322	-1	protein_coding	55366	LGR4	0.994113	0.243578	8	18.27	9.42046e-09	rs4514364;rs12787847	157
ENSG00000148943	LIN7C	11	27516123	27528320	-1	protein_coding	55327	LIN7C	0.0300652	-0.643347	12	4.942	4.74353e-10	rs12787847	157
ENSG00000176697	BDNF	11	27676440	27743605	-1	protein_coding	627	BDNF	0.946719	0.108206	37	22.5	1.28743e-13	rs56133711;rs80083564	157
ENSG00000121621	KIF18A	11	28042167	28129855	-1	protein_coding	81930	KIF18A	0.149441	-0.472005	56	19.47	6.42395e-09	rs61889054	157
ENSG00000169519	METTL15	11	28129795	28355054	1	protein_coding	196074	METTL15	0.000155431	-1.29305	102	18.97	2.3782e-09	rs61889054	157
ENSG00000121680	PEX16	11	45931220	45940363	-1	protein_coding	9409	PEX16	0.00174661	-0.269841	1	0.202	0.000390655	rs3833430	158
ENSG00000165905	GYLTL1B	11	45943172	45950647	1	protein_coding	120071	GYLTL1B	8.27411e-12	0.313349	4	7.659	1.14911e-08	rs3833430	158
ENSG00000135365	PHF21A	11	45950871	46142985	-1	protein_coding	51317	PHF21A	0.999675	-0.109893	32	17.48	1.14911e-08	rs3833430	158
ENSG00000124920	MYRF	11	61520114	61555990	1	protein_coding	745	MYRF	0.999848	-1.65959	15	14.1	2.54281e-17	rs174535;rs174572	159
ENSG00000134825	TMEM258	11	61535973	61560274	-1	protein_coding	746	TMEM258	0.000864646	0.122739	18	14.1	2.54281e-17	rs174535;rs174572	159
ENSG00000168496	FEN1	11	61560109	61564716	1	protein_coding	2237	FEN1	3.47774e-05	-0.45994	16	14.1	2.54281e-17	rs174535;rs174572	159
ENSG00000134824	FADS2	11	61560452	61634826	1	protein_coding	9415	FADS2	0.990052	-0.476246	93	14.1	2.54281e-17	rs174535;rs174572;rs174604	159
ENSG00000149485	FADS1	11	61567099	61596790	-1	protein_coding	3992	FADS1	0.383801	-0.763753	46	14.1	4.30027e-17	rs174535;rs174572	159
ENSG00000221968	FADS3	11	61640991	61659523	-1	protein_coding	3995	FADS3	0.0488722	NA	6	8.455	1.69159e-10	rs174604	159
ENSG00000167994	RAB3IL1	11	61664773	61687741	-1	protein_coding	5866	RAB3IL1	0.000894541	-0.364568	1	0.813	1.1741e-08	rs174604	159
ENSG00000133315	MACROD1	11	63766030	63933578	-1	protein_coding	28992	MACROD1	0.00662477	NA	3	9.191	8.27746e-07	rs71468663	160
ENSG00000126500	FLRT1	11	63870660	63886645	1	protein_coding	23769	FLRT1	0.54632	1.0142	2	4.82	8.27746e-07	rs71468663	160
ENSG00000168439	STIP1	11	63952744	63972015	1	protein_coding	10963	STIP1	0.999888	-0.592397	1	2.304	7.34483e-07	rs71468663	160
ENSG00000149781	FERMT3	11	63974150	63991354	1	protein_coding	83706	FERMT3	0.257005	-0.308938	1	0.011	5.49481e-07	rs71468663	160
ENSG00000149743	TRPT1	11	63991271	63993726	-1	protein_coding	83707	TRPT1	0.00867585	0.0178627	1	0.011	5.49481e-07	rs71468663	160
ENSG00000149761	NUDT22	11	63993413	63998158	1	protein_coding	84304	NUDT22	0.000315497	0.142753	4	13.22	1.01072e-08	rs71468663	160
ENSG00000110011	DNAJC4	11	63997750	64001758	1	protein_coding	3338	DNAJC4	6.43771e-06	-0.430888	4	13.22	1.01072e-08	rs71468663	160
ENSG00000173511	VEGFB	11	64002010	64006259	1	protein_coding	7423	VEGFB	1.52262e-06	NA	3	13.22	1.01072e-08	rs71468663	160
ENSG00000173486	FKBP2	11	64008475	64011604	1	protein_coding	2286	FKBP2	0.30716	-0.905814	4	19.06	1.80022e-09	rs71468663	160
ENSG00000173457	PPP1R14B	11	64011956	64014413	-1	protein_coding	26472	PPP1R14B	0.709204	NA	4	19.06	1.80022e-09	rs71468663	160
ENSG00000149782	PLCB3	11	64018995	64036622	1	protein_coding	5331	PLCB3	0.968377	NA	2	23.4	1.80022e-09	rs71468663	160
ENSG00000002330	BAD	11	64037302	64052176	-1	protein_coding	572	BAD	0.000414579	-0.403997	1	23.4	6.56544e-08	rs71468663	160
ENSG00000173264	GPR137	11	64037534	64056972	1	protein_coding	56834	GPR137	0.484398	NA	1	23.4	6.56544e-08	rs71468663	160
ENSG00000126432	PRDX5	11	64085560	64089283	1	protein_coding	25824	PRDX5	0.00314038	-0.356656	1	1.487	0.000375165	rs71468663	160
ENSG00000173727	AP000769.1	11	65222728	65234028	1	protein_coding	NA	NA	NA	NA	37	13.16	1.00886e-08	11:65250603_TAA_T	161
ENSG00000142186	SCYL1	11	65292548	65306175	1	protein_coding	57410	SCYL1	0.00778441	NA	8	9.565	2.08454e-07	11:65250603_TAA_T	161
ENSG00000168056	LTBP3	11	65306276	65326401	-1	protein_coding	4054	LTBP3	0.996034	NA	9	12.77	2.19579e-07	11:65250603_TAA_T	161
ENSG00000173465	SSSCA1	11	65337901	65341413	1	protein_coding	10534	SSSCA1	0.00200151	-0.0763605	4	10.27	2.37368e-11	11:65250603_TAA_T;rs4601790	161
ENSG00000176973	FAM89B	11	65339820	65341669	1	protein_coding	23625	FAM89B	0.0291385	NA	4	10.27	2.37368e-11	11:65250603_TAA_T;rs4601790	161
ENSG00000173442	EHBP1L1	11	65343509	65360121	1	protein_coding	254102	EHBP1L1	8.08132e-07	NA	8	10.27	3.68934e-13	11:65250603_TAA_T;rs4601790;rs12419237	161
ENSG00000269018	AP001362.1	11	65358665	65359947	-1	protein_coding	NA	NA	NA	NA	5	7.654	3.68934e-13	rs4601790;rs12419237	161
ENSG00000173338	KCNK7	11	65360326	65363467	-1	protein_coding	10089	KCNK7	6.42726e-06	0.176005	5	7.654	3.68934e-13	rs4601790;rs12419237	161
ENSG00000173327	MAP3K11	11	65365226	65382853	-1	protein_coding	4296	MAP3K11	0.170283	-0.757764	8	16.11	2.95798e-12	rs4601790;rs12419237;rs2306363	161
ENSG00000197136	PCNXL3	11	65383244	65404910	1	protein_coding	399909	PCNXL3	0.48826	NA	9	19.83	6.38608e-10	rs2306363;rs12419237;11:65495464_AGGCCAAGCAGGACCTGGCGCC_A	161
ENSG00000213445	SIPA1	11	65405568	65418401	1	protein_coding	6494	SIPA1	0.0279051	-0.251279	7	19.83	6.38608e-10	11:65495464_AGGCCAAGCAGGACCTGGCGCC_A;rs2306363	161
ENSG00000173039	RELA	11	65421067	65430565	-1	protein_coding	5970	RELA	0.998828	NA	10	7.602	4.78426e-07	11:65495464_AGGCCAAGCAGGACCTGGCGCC_A	161
ENSG00000172977	KAT5	11	65479467	65487075	1	protein_coding	10524	KAT5	0.471178	-0.933539	23	14.04	6.13735e-09	rs10750766;11:65495464_AGGCCAAGCAGGACCTGGCGCC_A	161
ENSG00000172922	RNASEH2C	11	65482367	65488418	-1	protein_coding	84153	RNASEH2C	0.511932	-0.196964	25	14.04	1.11976e-11	rs10750766;11:65495464_AGGCCAAGCAGGACCTGGCGCC_A;rs620088	161
ENSG00000254470	AP5B1	11	65543364	65548273	-1	protein_coding	91056	AP5B1	6.97158e-06	0.442298	19	19.88	1.80273e-11	11:65495464_AGGCCAAGCAGGACCTGGCGCC_A;rs620088	161
ENSG00000172818	OVOL1	11	65554493	65564690	1	protein_coding	5017	OVOL1	0.676796	-0.557877	15	19.88	1.68978e-13	11:65495464_AGGCCAAGCAGGACCTGGCGCC_A;rs557675;rs620088	161
ENSG00000172757	CFL1	11	65590493	65629497	-1	protein_coding	1072	CFL1	0.73105	-1.41934	4	9.098	1.76202e-09	rs12576996;rs1209552	161
ENSG00000172803	SNX32	11	65601112	65624367	1	protein_coding	254122	SNX32	2.72867e-13	0.151678	3	7.425	1.76202e-09	rs1209552	161
ENSG00000172732	MUS81	11	65624597	65635124	1	protein_coding	80198	MUS81	1.57726e-06	-0.100509	2	7.425	1.76202e-09	rs1209552	161
ENSG00000175573	C11orf68	11	65684279	65686588	-1	protein_coding	83638	C11orf68	0.409499	NA	1	2.233	2.97153e-10	rs601100	161
ENSG00000175550	DRAP1	11	65686728	65689032	1	protein_coding	10589	DRAP1	0.215306	NA	1	2.233	2.97153e-10	rs601100	161
ENSG00000175467	SART1	11	65729160	65747299	1	protein_coding	9092	SART1	0.992556	-0.00287459	4	8.19	1.89335e-16	rs12785292;rs56223081	161
ENSG00000175334	BANF1	11	65769550	65771620	1	protein_coding	8815	BANF1	0.739287	-0.489761	1	7.617	1.18916e-10	rs12785292	161
ENSG00000175315	CST6	11	65779312	65780976	1	protein_coding	1474	CST6	0.723125	-0.170314	1	7.617	1.18916e-10	rs12785292	161
ENSG00000175294	CATSPER1	11	65784223	65793988	-1	protein_coding	117144	CATSPER1	1.14277e-08	-0.116952	1	7.617	1.18916e-10	rs12785292	161
ENSG00000175115	PACS1	11	65837834	66012218	1	protein_coding	55690	PACS1	0.999906	-0.885764	3	10.56	1.14992e-16	rs34916336;rs56223081	161
ENSG00000174996	KLC2	11	66024765	66035331	1	protein_coding	64837	KLC2	0.997255	-0.615954	1	16.39	1.16886e-09	rs34916336	161
ENSG00000174903	RAB1B	11	66036004	66044963	1	protein_coding	81876	RAB1B	0.751684	-0.263685	1	16.39	1.16886e-09	rs34916336	161
ENSG00000179292	TMEM151A	11	66059341	66064135	1	protein_coding	256472	TMEM151A	0.788175	NA	3	1.883	4.61281e-08	rs3741368	161
ENSG00000174807	CD248	11	66081958	66084515	-1	protein_coding	57124	CD248	0.541815	NA	11	17.08	3.01375e-09	rs3741368	161
ENSG00000174791	RIN1	11	66097713	66104311	-1	protein_coding	9610	RIN1	0.000202047	-0.239759	2	17.82	1.62219e-10	rs72940579;rs3741368	161
ENSG00000174744	BRMS1	11	66104804	66112596	-1	protein_coding	25855	BRMS1	0.00107652	-0.593186	5	17.82	1.13331e-10	rs72940579;rs3741368	161
ENSG00000174684	B3GNT1	11	66112843	66115163	-1	protein_coding	11041	B3GNT1	0.15938	NA	4	17.82	1.13331e-10	rs72940579;rs3741368	161
ENSG00000255468	RP11-867G23.8	11	66115421	66132275	1	protein_coding	102724064	LOC102724064	0.114175	NA	6	17.82	1.13331e-10	rs72940579;rs3741368	161
ENSG00000174669	SLC29A2	11	66129992	66139685	-1	protein_coding	3177	SLC29A2	1.32365e-08	0.0390529	2	3.553	NA	rs72940579;rs3741368	161
ENSG00000174576	NPAS4	11	66188475	66194178	1	protein_coding	266743	NPAS4	0.424264	-1.06358	2	4.032	1.90572e-12	rs72940579;rs2282529	161
ENSG00000174547	MRPL11	11	66202546	66234209	-1	protein_coding	65003	MRPL11	2.04236e-05	-0.370835	3	11.51	7.12294e-30	rs35099456	161
ENSG00000174516	PELI3	11	66234216	66244808	1	protein_coding	246330	PELI3	0.0273434	-0.197191	1	11.51	7.3036e-30	rs35099456	161
ENSG00000256349	CTD-3074O7.11	11	66276550	66301084	1	protein_coding	NA	NA	2.03206e-07	NA	1	10.32	6.89939e-30	rs35099456	161
ENSG00000174483	BBS1	11	66278077	66301098	1	protein_coding	582	BBS1	1.77867e-07	-0.129795	1	10.32	6.89939e-30	rs35099456	161
ENSG00000174165	ZDHHC24	11	66288108	66313709	-1	protein_coding	254359	ZDHHC24	0.00614031	-0.199989	1	10.32	6.89939e-30	rs35099456	161
ENSG00000173992	CCS	11	66360292	66373490	1	protein_coding	9973	CCS	3.77236e-06	NA	1	2.24	1.66586e-20	rs35099456;rs12795957	161
ENSG00000239306	RBM14	11	66384053	66394818	1	protein_coding	10432	RBM14	0.987908	-0.617388	1	2.24	1.66586e-20	rs35099456;rs12795957	161
ENSG00000173933	RBM4	11	66384097	66434153	1	protein_coding	5936	RBM4	0.943909	-1.40286	2	2.382	1.66586e-20	rs35099456;rs12795957	161
ENSG00000248643	RBM14-RBM4	11	66384097	66413940	1	protein_coding	100526737	RBM14-RBM4	0.918848	-0.610116	1	2.24	1.66586e-20	rs35099456;rs12795957	161
ENSG00000173914	RBM4B	11	66432469	66445392	-1	protein_coding	83759	RBM4B	0.442247	-1.11377	1	2.382	NA	rs35099456	161
ENSG00000173898	SPTBN2	11	66452719	66496697	-1	protein_coding	6712	SPTBN2	0.999978	-0.832819	1	8.43	3.57289e-31	rs35099456	161
ENSG00000173715	C11orf80	11	66511922	66610987	1	protein_coding	79703	C11orf80	0.0084626	NA	2	10.44	7.80721e-21	rs35099456;rs1201342	161
ENSG00000173653	RCE1	11	66610306	66614017	1	protein_coding	9986	RCE1	0.559303	NA	1	0.924	1.63531e-08	rs1201342	161
ENSG00000173599	PC	11	66615704	66725847	-1	protein_coding	5091	PC	0.716436	-0.163689	20	7.494	2.57356e-33	rs1201342;rs35099456;rs12795957;rs7932004	161
ENSG00000173237	C11orf86	11	66742748	66744475	1	protein_coding	254439	C11orf86	NA	-0.264753	1	7.494	5.22087e-30	rs35099456;rs12795957	161
ENSG00000173227	SYT12	11	66774249	66818334	1	protein_coding	91683	SYT12	1.02517e-05	-0.60933	4	4.589	1.58946e-08	rs531058516;11:66835266_TTTTG_T	161
ENSG00000173156	RHOD	11	66824289	66839484	1	protein_coding	29984	RHOD	0.203235	NA	19	10.63	8.00688e-09	rs531058516;11:66835266_TTTTG_T	161
ENSG00000173120	KDM2A	11	66886740	67025558	1	protein_coding	22992	KDM2A	1	-1.43384	8	15.6	3.30214e-39	rs7952436;rs35099456;rs12795957	161
ENSG00000173020	ADRBK1	11	67033881	67054027	1	protein_coding	156	ADRBK1	0.998628	-0.916747	1	15.6	3.30214e-39	rs7952436	161
ENSG00000172932	ANKRD13D	11	67056018	67069956	1	protein_coding	338692	ANKRD13D	0.984538	NA	1	2.754	5.9723e-32	rs7952436;rs35099456;rs12795957	161
ENSG00000172830	SSH3	11	67070919	67080078	1	protein_coding	54961	SSH3	1.31857e-07	-0.100073	1	2.754	5.9723e-32	rs7952436;rs35099456;rs12795957	161
ENSG00000172613	RAD9A	11	67159176	67165881	1	protein_coding	5883	RAD9A	0.00232538	-0.124413	1	14.23	NA	rs7952436	161
ENSG00000172531	PPP1CA	11	67165654	67188654	-1	protein_coding	5499	PPP1CA	0.941509	NA	2	14.23	4.83199e-36	rs7952436	161
ENSG00000175463	TBC1D10C	11	67171386	67177560	1	protein_coding	374403	TBC1D10C	0.0016091	-0.0136375	1	0.624	4.83199e-36	rs7952436	161
ENSG00000172508	CARNS1	11	67182439	67193078	1	protein_coding	57571	CARNS1	0.022129	0.291848	1	0.624	4.83199e-36	rs7952436	161
ENSG00000172663	TMEM134	11	67231824	67236743	-1	protein_coding	80194	TMEM134	3.02585e-08	NA	1	1.04	1.06576e-31	rs12795957	161
ENSG00000110711	AIP	11	67250512	67258574	1	protein_coding	9049	AIP	0.673916	-0.552429	1	1.04	1.06576e-31	rs12795957	161
ENSG00000084207	GSTP1	11	67351066	67354131	1	protein_coding	2950	GSTP1	0.115024	NA	12	12.61	7.713e-12	11:67358863_CG_C	161
ENSG00000184224	C11orf72	11	67370351	67374177	-1	protein_coding	100505621	C11orf72	0.00104922	NA	3	7.485	1.16842e-25	11:67358863_CG_C;rs12795957	161
ENSG00000167792	NDUFV1	11	67374323	67380006	1	protein_coding	4723	NDUFV1	9.82539e-05	-0.143922	10	7.485	1.16842e-25	11:67358863_CG_C;rs12795957	161
ENSG00000167799	NUDT8	11	67395409	67397401	-1	protein_coding	254552	NUDT8	0.00328817	NA	29	21.9	4.21392e-13	11:67358863_CG_C;rs11607368	161
ENSG00000167800	TBX10	11	67398774	67407031	-1	protein_coding	347853	TBX10	2.15117e-07	0.554131	29	21.9	1.10633e-13	11:67358863_CG_C;rs11607368	161
ENSG00000132744	ACY3	11	67410026	67418130	-1	protein_coding	91703	ACY3	1.88445e-07	0.370153	19	21.9	1.10633e-13	rs11607368;11:67358863_CG_C	161
ENSG00000132746	ALDH3B2	11	67429633	67448671	-1	protein_coding	222	ALDH3B2	0.000359299	0.256921	1	2.312	6.35511e-17	rs35632190	161
ENSG00000110057	UNC93B1	11	67758575	67772452	-1	protein_coding	81622	UNC93B1	0.513837	NA	1	0.208	1.10883e-10	rs122213	161
ENSG00000006534	ALDH3B1	11	67776048	67796744	1	protein_coding	221	ALDH3B1	3.93511e-05	NA	1	3.736	1.61646e-09	rs122213	161
ENSG00000110717	NDUFS8	11	67798084	67804111	1	protein_coding	4728	NDUFS8	0.0141745	0.226769	2	6.367	1.26916e-09	rs122213	161
ENSG00000110719	TCIRG1	11	67806483	67818362	1	protein_coding	10312	TCIRG1	6.03647e-06	-0.510962	1	6.367	1.26916e-09	rs122213	161
ENSG00000110721	CHKA	11	67820326	67888911	-1	protein_coding	1119	CHKA	0.787088	0.439173	1	1.242	6.36027e-10	rs122213	161
ENSG00000110066	SUV420H1	11	67922330	67981295	-1	protein_coding	51111	SUV420H1	0.99993	-1.02104	1	0.333	1.709e-08	rs122213	161
ENSG00000149257	SERPINH1	11	75273101	75283828	1	protein_coding	871	SERPINH1	0.166551	-0.352985	9	11.07	3.04097e-09	rs606452	162
ENSG00000137656	BUD13	11	116618886	116643704	-1	protein_coding	84811	BUD13	0.00229543	NA	95	20.2	6.16207e-52	rs3135506;rs6589563;rs61905084;rs10750096;rs180327;rs180360;rs78296522;rs76468794;rs918144;rs377491137;rs964184;rs11604424;rs1268353;rs1729410;rs10750097	163
ENSG00000109917	ZNF259	11	116648436	116658766	-1	protein_coding	8882	ZNF259	0.0193035	0.00239464	43	23.3	6.16207e-52	rs78296522;rs76468794;rs10750096;rs1268353;rs1729410;rs918144;rs10750097;rs3135506;rs964184;rs11604424;rs9666150	163
ENSG00000110243	APOA5	11	116660083	116663136	-1	protein_coding	116519	APOA5	1.37735e-06	0.42373	32	23.3	7.32879e-37	rs3135506;rs11604424;rs10750096;rs78296522;rs76468794;rs964184;rs10750097;rs1729410;rs9666150	163
ENSG00000110244	APOA4	11	116691419	116694022	-1	protein_coding	337	APOA4	3.57595e-05	0.0816551	20	14.9	3.61785e-18	rs377491137;rs2727788;rs186808413;rs10750098	163
ENSG00000110245	APOC3	11	116700422	116703788	1	protein_coding	345	APOC3	0.000678026	0.121255	25	14.9	3.22568e-18	rs2727788;rs186808413;rs10750098;rs61905717;rs1241658;rs7931398	163
ENSG00000118137	APOA1	11	116706467	116708666	-1	protein_coding	335	APOA1	0.0487384	0.161101	24	12.11	3.22568e-18	rs2727788;rs10750098;rs61905717;rs1241658;rs7931398	163
ENSG00000160584	SIK3	11	116714118	116969153	-1	protein_coding	23387	SIK3	0.999883	0.278236	326	22.9	3.22568e-18	rs10750098;rs61905717;rs1241658;rs7931398;rs652455;rs202207736;rs79326407;rs236911	163
ENSG00000168092	PAFAH1B2	11	117014983	117047610	1	protein_coding	5049	PAFAH1B2	0.962029	3.35677	34	15.25	1.47177e-16	rs202207736;rs1241658;rs236911;rs186808413;rs508487	163
ENSG00000149577	SIDT2	11	117049449	117068160	1	protein_coding	51092	SIDT2	0.0025724	-0.315318	21	13.63	9.24098e-20	rs202207736;rs1241658;rs236911;rs186808413;rs508487;rs652455	163
ENSG00000149591	TAGLN	11	117070037	117075498	1	protein_coding	6876	TAGLN	0.241538	-0.64579	15	7.636	9.24098e-20	rs202207736;rs508487;rs1241658;rs236911;rs652455;rs186808413	163
ENSG00000160613	PCSK7	11	117075053	117103241	-1	protein_coding	9159	PCSK7	0.19137	NA	18	10.87	9.24098e-20	rs202207736;rs652455;rs1241658;rs508487;rs186808413;rs236911;rs1047964	163
ENSG00000167257	RNF214	11	117103341	117157161	1	protein_coding	257160	RNF214	0.830018	NA	4	10.71	6.80069e-15	rs202207736;rs1047964	163
ENSG00000186318	BACE1	11	117156402	117186975	-1	protein_coding	23621	BACE1	0.944279	-0.91909	4	17.44	6.80069e-15	rs1047964;rs79326407;rs28917234	163
ENSG00000110274	CEP164	11	117185273	117283984	1	protein_coding	22897	CEP164	9.66879e-18	0.753352	2	17.44	9.274e-11	rs79326407;rs28917234	163
ENSG00000139044	B4GALNT3	12	569530	672675	1	protein_coding	283358	B4GALNT3	1.0618e-07	1.74614	21	8.315	4.14941e-08	rs12811171	164
ENSG00000118971	CCND2	12	4382938	4414516	1	protein_coding	894	CCND2	0.949001	-1.76461	1	14	4.67572e-09	rs76895963	165
ENSG00000139083	ETV6	12	11802788	12048336	1	protein_coding	2120	ETV6	0.995228	1.93597	57	13.84	4.92777e-09	rs10845408	166
ENSG00000087494	PTHLH	12	28111017	28125638	-1	protein_coding	5744	PTHLH	0.921297	-0.00852909	1	1	4.30256e-08	rs10492364	167
ENSG00000123106	CCDC91	12	28286182	28732883	1	protein_coding	55297	CCDC91	3.15157e-05	0.458622	613	17.42	8.63363e-11	12:28269927_CA_C;rs11049684	167
ENSG00000110881	ASIC1	12	50451331	50477394	1	protein_coding	41	ASIC1	0.988325	-1.01808	15	19	3.77314e-08	rs2272391	168
ENSG00000066117	SMARCD1	12	50478755	50494495	1	protein_coding	6602	SMARCD1	0.999527	-1.11197	14	15.32	3.32275e-09	rs2272391;rs7301566	168
ENSG00000167588	GPD1	12	50497602	50505102	1	protein_coding	2819	GPD1	0.147319	-1.6257	13	15.32	1.58285e-09	rs2272391;rs7301566	168
ENSG00000178449	COX14	12	50505762	50514240	1	protein_coding	84987	COX14	0.193248	-0.891082	16	15.94	1.58285e-09	rs7301566;rs2272391	168
ENSG00000139624	CERS5	12	50523575	50561288	-1	protein_coding	91012	CERS5	1.31068e-05	-0.160641	34	16.3	7.85605e-10	rs7301566;rs2272391	168
ENSG00000050405	LIMA1	12	50569571	50677329	-1	protein_coding	51474	LIMA1	1.2836e-07	0.47923	108	22.6	2.72342e-11	rs7301566;rs2272391;rs11169572;rs112424236	168
ENSG00000269529	AC140061.12	12	50690489	50691718	1	protein_coding	NA	NA	NA	NA	21	9.5	7.09093e-06	rs11169572	168
ENSG00000185958	FAM186A	12	50720013	50790405	-1	protein_coding	121006	FAM186A	NA	-0.164143	64	21.2	1.63603e-10	rs11169572;rs112424236;rs7301566	168
ENSG00000161813	LARP4	12	50786166	50873787	1	protein_coding	113251	LARP4	0.994629	-1.60723	6	9.439	1.14464e-10	rs11169572;rs112424236;rs7301566	168
ENSG00000066084	DIP2B	12	50898768	51142450	1	protein_coding	57609	DIP2B	0.999668	-0.109244	154	18.11	1.28509e-11	rs112424236;rs7301566;rs11169572	168
ENSG00000123268	ATF1	12	51157493	51214905	1	protein_coding	466	ATF1	0.663831	-0.334177	88	20.7	1.23982e-11	rs112424236;rs11169572;rs7137881	168
ENSG00000186452	TMPRSS12	12	51236703	51281667	1	protein_coding	283471	TMPRSS12	0.00311627	0.385543	31	10.73	1.12766e-10	rs112424236;rs7137881	168
ENSG00000185432	METTL7A	12	51317255	51326300	1	protein_coding	25840	METTL7A	0.00551876	-0.01134	5	7.329	3.73356e-07	rs7137881	168
ENSG00000111087	GLI1	12	57853918	57866045	1	protein_coding	2735	GLI1	1.9483e-06	NA	3	3.858	2.98375e-08	rs756746321	169
ENSG00000123329	ARHGAP9	12	57866038	57882597	-1	protein_coding	64333	ARHGAP9	2.89131e-09	-0.374065	21	8.984	3.57122e-09	rs756746321	169
ENSG00000166986	MARS	12	57869228	57911352	1	protein_coding	4141	MARS	2.73685e-12	-0.447643	50	17.61	3.57122e-09	rs756746321	169
ENSG00000175197	DDIT3	12	57910371	57914300	-1	protein_coding	1649	DDIT3	0.515502	-0.342173	21	17.61	3.19347e-08	rs756746321	169
ENSG00000166987	MBD6	12	57914493	57923931	1	protein_coding	114785	MBD6	0.963658	NA	23	17.61	3.07024e-08	rs756746321	169
ENSG00000175203	DCTN2	12	57923885	57941114	-1	protein_coding	10540	DCTN2	0.996367	-0.603791	25	17.61	2.53629e-08	rs756746321	169
ENSG00000155980	KIF5A	12	57943781	57980415	1	protein_coding	3798	KIF5A	0.99998	-0.906161	7	7.433	2.53629e-08	rs756746321	169
ENSG00000135506	OS9	12	58087738	58115340	1	protein_coding	10956	OS9	1.13151e-07	-0.072055	2	6.767	5.27352e-06	rs3741423	169
ENSG00000135452	TSPAN31	12	58131796	58143994	1	protein_coding	6302	TSPAN31	0.327259	0.149905	1	17.88	3.03159e-08	rs3741423	169
ENSG00000135446	CDK4	12	58141510	58149796	-1	protein_coding	1019	CDK4	0.932017	-0.277374	1	17.88	3.03159e-08	rs3741423	169
ENSG00000139266	MARCH9	12	58148881	58154190	1	protein_coding	92979	MARCH9	0.35028	-0.4225	1	17.88	3.03159e-08	rs3741423	169
ENSG00000111012	CYP27B1	12	58156117	58162769	-1	protein_coding	1594	CYP27B1	3.60155e-06	-0.778503	1	17.88	3.03159e-08	rs3741423	169
ENSG00000037897	METTL1	12	58162254	58166576	-1	protein_coding	4234	METTL1	0.00591562	-0.699234	1	17.88	3.03159e-08	rs3741423	169
ENSG00000123427	METTL21B	12	58165275	58176324	1	protein_coding	25895	METTL21B	0.00509294	-0.79524	2	6.046	3.07204e-06	rs3741423	169
ENSG00000257921	RP11-571M6.15	12	58166811	58180829	1	protein_coding	NA	NA	NA	NA	2	6.046	3.07204e-06	rs3741423	169
ENSG00000123297	TSFM	12	58176372	58201854	1	protein_coding	10102	TSFM	9.80455e-08	-0.157048	3	6.046	1.56504e-06	rs3741423	169
ENSG00000135407	AVIL	12	58191159	58212487	-1	protein_coding	10677	AVIL	1.03036e-10	-0.149242	2	4.39	1.56504e-06	rs3741423	169
ENSG00000175215	CTDSP2	12	58213710	58240522	-1	protein_coding	10106	CTDSP2	0.397665	-1.97063	1	18.31	7.85362e-06	rs3741423	169
ENSG00000174099	MSRB3	12	65672423	65882024	1	protein_coding	253827	MSRB3	0.0070268	-0.542321	8	7.449	2.06043e-08	rs6581626	170
ENSG00000149948	HMGA2	12	66217911	66360075	1	protein_coding	8091	HMGA2	0.733852	0.335144	47	15.24	1.51433e-22	rs1156095;rs12810758;rs7959830;rs1585897;rs61921611	171
ENSG00000267942	AC090673.2	12	66291518	66317967	-1	protein_coding	NA	NA	NA	NA	18	13.43	1.21591e-21	rs1156095;rs12810758;rs7959830	171
ENSG00000120833	SOCS2	12	93963590	93977263	1	protein_coding	8835	SOCS2	0.0985304	-0.0465019	49	15.8	3.56202e-31	rs4761731;rs11107114;rs10745657;rs9634212;rs3741674	173
ENSG00000136048	DRAM1	12	102271129	102405908	1	protein_coding	55332	DRAM1	0.0807001	2.61344	36	17.03	4.58133e-09	rs4764861	174
ENSG00000089163	SIRT4	12	120740119	120751052	1	protein_coding	23409	SIRT4	1.80677e-07	-0.347425	3	8.809	3.63016e-08	rs11065126;rs61945846	175
ENSG00000170890	PLA2G1B	12	120759914	120765592	-1	protein_coding	5319	PLA2G1B	3.64893e-11	-0.180142	3	8.809	3.63016e-08	rs11065126;rs61945846	175
ENSG00000135097	MSI1	12	120779133	120806983	-1	protein_coding	4440	MSI1	0.997146	NA	2	21	2.14483e-09	rs11065126;rs61945846	175
ENSG00000111775	COX6A1	12	120875893	120878545	1	protein_coding	1337	COX6A1	0.0609576	0.1761	3	0.682	2.59465e-13	rs61945850;rs11065126	175
ENSG00000111780	AL021546.6	12	120876001	120897809	1	protein_coding	NA	NA	NA	NA	4	23	2.59465e-13	rs61945850;rs11065126	175
ENSG00000170855	TRIAP1	12	120881764	120884215	-1	protein_coding	51499	TRIAP1	0.590216	-0.444361	2	0.682	4.47232e-11	rs11065126	175
ENSG00000257218	GATC	12	120884241	120899389	1	protein_coding	283459	GATC	7.7902e-05	1.06418	3	23	7.12658e-13	rs11065126;rs61945850	175
ENSG00000111786	SRSF9	12	120899471	120907596	-1	protein_coding	8683	SRSF9	0.819639	NA	1	23	7.12658e-13	rs61945850	175
ENSG00000088986	DYNLL1	12	120907653	120936296	1	protein_coding	8655	DYNLL1	0.69658	NA	1	23	7.12658e-13	rs61945850	175
ENSG00000110871	COQ5	12	120941077	120972237	-1	protein_coding	84274	COQ5	7.95018e-05	0.0266279	1	8.271	8.75764e-10	rs11065126	175
ENSG00000022840	RNF10	12	120971283	121015397	1	protein_coding	9921	RNF10	0.502963	0.0371152	1	8.271	8.75764e-10	rs11065126	175
ENSG00000157782	CABP1	12	121078355	121105127	1	protein_coding	9478	CABP1	0.994401	NA	1	3.748	7.97241e-08	rs11065126	175
ENSG00000175970	UNC119B	12	121148238	121161443	1	protein_coding	84747	UNC119B	0.677325	0.550413	1	2.845	1.39093e-07	rs11065126	175
ENSG00000122971	ACADS	12	121163538	121177811	1	protein_coding	35	ACADS	0.00016291	0.905088	1	2.845	1.39093e-07	rs11065126	175
ENSG00000272214	AC079602.1	12	121407641	121410095	-1	protein_coding	NA	NA	NA	NA	1	3.739	4.01412e-05	rs11065126	175
ENSG00000135100	HNF1A	12	121416346	121440315	1	protein_coding	6927	HNF1A	0.969659	-0.628781	1	3.739	4.01412e-05	rs11065126	175
ENSG00000086598	TMED2	12	124069078	124083116	1	protein_coding	10959	TMED2	0.79768	0.132646	16	17.71	1.20319e-06	rs67516712	176
ENSG00000111364	DDX55	12	124086624	124105488	1	protein_coding	57696	DDX55	6.00816e-06	1.21512	24	17.71	2.18626e-07	rs67516712	176
ENSG00000111361	EIF2B1	12	124104953	124118313	-1	protein_coding	1967	EIF2B1	0.104796	1.41411	25	6.645	2.18626e-07	rs67516712	176
ENSG00000111358	GTF2H3	12	124118375	124147153	1	protein_coding	2967	GTF2H3	1.59171e-05	-0.673058	54	12.12	1.36366e-08	rs67516712	176
ENSG00000168778	TCTN2	12	124155660	124192948	1	protein_coding	79867	TCTN2	1.97172e-05	0.504613	176	14.86	3.77022e-09	rs67516712	176
ENSG00000185344	ATP6V0A2	12	124196865	124246302	1	protein_coding	23545	ATP6V0A2	4.73811e-06	0.215524	137	16.12	3.77022e-09	rs67516712	176
ENSG00000197653	DNAH10	12	124247042	124420753	1	protein_coding	196385	DNAH10	4.14032e-37	-0.520605	146	25.3	7.29739e-16	rs67516712;rs10846558;rs4930731;rs34714686;rs7969207;rs10846560;rs7959043;rs6488910;rs4930725	176
ENSG00000119242	CCDC92	12	124403207	124457378	-1	protein_coding	80212	CCDC92	0.36885	NA	83	25.3	7.29739e-16	rs6488910;rs4930725;rs34714686	176
ENSG00000250091	DNAH10OS	12	124410971	124419531	-1	protein_coding	642797	DNAH10OS	0.0133664	NA	35	25.3	7.29739e-16	rs4930725	176
ENSG00000179195	ZNF664	12	124456392	124499986	1	protein_coding	144348	ZNF664	0.00162679	-0.308462	69	10.51	1.74035e-15	rs4930725;rs34714686;rs10773049;rs11057418	176
ENSG00000178882	FAM101A	12	124457788	124800570	1	protein_coding	144347	FAM101A	0.212634	0.253239	153	11.79	1.93991e-15	rs4930725;rs34714686;rs10773049;rs11057418;rs10773051;rs71458833;rs1716403;rs7297147	176
ENSG00000196498	NCOR2	12	124808961	125052135	-1	protein_coding	9612	NCOR2	1	0.737392	9	5.876	7.55432e-10	rs763900892	177
ENSG00000073060	SCARB1	12	125261402	125367214	-1	protein_coding	949	SCARB1	0.0772244	NA	25	11.99	5.5207e-11	rs838886;rs12578371;rs61941676;rs10773112	177
ENSG00000123179	EBPL	13	50234859	50265611	-1	protein_coding	84650	EBPL	0.0388533	NA	2	7.68	2.62497e-08	rs146851424	178
ENSG00000102753	KPNA3	13	50273447	50367057	-1	protein_coding	3839	KPNA3	0.809824	0.508248	1	11.59	1.04175e-08	rs146851424	178
ENSG00000204977	TRIM13	13	50570024	50594617	1	protein_coding	10206	TRIM13	0.505142	NA	1	1.13	1.65595e-12	13:50565104_ACT_A	178
ENSG00000176124	DLEU1	13	50656307	51297372	1	protein_coding	10301	DLEU1	NA	NA	175	20.1	2.79602e-18	13:50565104_ACT_A;rs759369576;rs2066625;rs182234180;rs157175;rs9535463;rs1149827	178
ENSG00000130177	CDC16	13	115000362	115038198	1	protein_coding	8881	CDC16	0.952255	NA	81	12.85	5.06703e-09	rs59891583;13:115013423_TTCTC_T	179
ENSG00000169062	UPF3A	13	115047059	115071283	1	protein_coding	65110	UPF3A	0.000813153	0.18912	24	11.83	1.08488e-08	rs59891583;13:115013423_TTCTC_T	179
ENSG00000165795	NDRG2	14	21484922	21539031	-1	protein_coding	57447	NDRG2	0.126597	-0.622537	3	21.7	3.48708e-08	rs12889267	180
ENSG00000165801	ARHGEF40	14	21538429	21558399	1	protein_coding	55701	ARHGEF40	7.18568e-05	-0.609283	7	21.7	3.48708e-08	rs12889267	180
ENSG00000165804	ZNF219	14	21558205	21572881	-1	protein_coding	51222	ZNF219	0.988718	NA	8	22.1	1.07592e-06	rs12889267	180
ENSG00000232070	TMEM253	14	21567096	21571883	1	protein_coding	643382	TMEM253	NA	-0.199667	7	22.1	1.07592e-06	rs12889267	180
ENSG00000213903	LTB4R	14	24780656	24787242	1	protein_coding	1241	LTB4R	0.677368	-0.692964	7	5.542	1.00049e-09	rs2295300;rs12895424	181
ENSG00000129467	ADCY4	14	24787555	24804299	-1	protein_coding	196883	ADCY4	2.37958e-13	-0.0737367	33	14.67	7.15483e-11	rs2295300;rs12895424;rs2332326	181
ENSG00000258973	RP11-934B9.3	14	24801516	24806588	-1	protein_coding	NA	NA	NA	NA	38	14.67	1.52954e-11	rs2295300;rs12895424;rs2332326;rs11628929	181
ENSG00000129465	RIPK3	14	24805227	24809251	-1	protein_coding	11035	RIPK3	2.24112e-06	0.204218	38	14.67	4.50405e-12	rs2295300;rs12895424;rs2332326;rs11628929	181
ENSG00000100968	NFATC4	14	24834879	24848810	1	protein_coding	4776	NFATC4	0.985384	-0.428378	41	22.1	1.1645e-12	14:24835773_GA_G;rs12895424;rs11628929;rs2332326;rs36226649;rs8008583	181
ENSG00000205978	NYNRIN	14	24867992	24888494	1	protein_coding	57523	NYNRIN	0.000549672	1.7202	1	1.407	1.04352e-08	rs36226649	181
ENSG00000168348	INSM2	14	36003248	36006260	1	protein_coding	84684	INSM2	NA	-0.887917	2	8.399	5.11785e-07	rs112957890	182
ENSG00000174373	RALGAPA1	14	36007558	36278510	-1	protein_coding	253959	RALGAPA1	1	-1.16712	14	10.41	3.77888e-08	rs112957890	182
ENSG00000100916	BRMS1L	14	36295524	36401531	1	protein_coding	84312	BRMS1L	0.368283	-1.53615	1	0.848	NA	rs112957890	182
ENSG00000179008	C14orf39	14	60863187	60982261	-1	protein_coding	317761	C14orf39	0.00852079	-0.571646	217	22	3.79292e-18	rs1254319;rs2350901;rs3783821;rs4899012;rs74502761	183
ENSG00000184302	SIX6	14	60975669	60979568	1	protein_coding	4990	SIX6	0.757754	-1.0232	31	22	3.79292e-18	rs2350901;rs3783821;rs4899012;rs1254319	183
ENSG00000126778	SIX1	14	61110133	61124977	-1	protein_coding	6495	SIX1	0.926377	-1.0041	24	22.3	1.19381e-18	rs3783821;rs2350901;rs74502761;rs4899012	183
ENSG00000020426	MNAT1	14	61201460	61436671	1	protein_coding	4331	MNAT1	3.96574e-12	-1.02891	6	6.191	2.67234e-08	rs2020892	183
ENSG00000139974	SLC38A6	14	61447832	61550451	1	protein_coding	145389	SLC38A6	6.10704e-16	-0.322757	2	1.534	9.29484e-05	rs2020892	183
ENSG00000054654	SYNE2	14	64319683	64693165	1	protein_coding	23224	SYNE2	1.85335e-11	0.553679	28	16.26	6.9742e-07	rs6573554;rs2987981	184
ENSG00000140009	ESR2	14	64550950	64804830	-1	protein_coding	2100	ESR2	5.15441e-08	-0.627425	59	16.26	4.39574e-08	rs6573554;rs2987981	184
ENSG00000100714	MTHFD1	14	64854749	64926722	1	protein_coding	4522	MTHFD1	0.605609	-0.471019	7	10.57	7.95368e-08	rs2987981	184
ENSG00000072121	ZFYVE26	14	68194091	68283307	-1	protein_coding	23503	ZFYVE26	1.03845e-11	-0.270915	4	14.29	7.36002e-05	rs1950764	185
ENSG00000182185	RAD51B	14	68286496	69196935	1	protein_coding	5890	RAD51B	1.45737e-09	0.621695	318	21.4	1.43078e-08	rs1950764;rs11628885	185
ENSG00000119681	LTBP2	14	74964873	75079306	-1	protein_coding	4053	LTBP2	0.0187347	-0.951916	36	12.37	1.72164e-08	rs862041	186
ENSG00000140092	FBLN5	14	92335756	92414331	-1	protein_coding	10516	FBLN5	0.995791	NA	5	16.98	3.82633e-11	rs374165861;rs7155279	187
ENSG00000100815	TRIP11	14	92432335	92507240	-1	protein_coding	9321	TRIP11	2.34458e-09	0.0459291	120	18.87	9.80337e-12	rs374165861;rs7155279	187
ENSG00000066427	ATXN3	14	92524896	92572965	-1	protein_coding	4287	ATXN3	0.176364	0.167111	209	20.4	1.80272e-11	rs7155279;rs374165861	187
ENSG00000092445	TYRO3	15	41849873	41871536	1	protein_coding	7301	TYRO3	0.761823	NA	18	21.8	1.83191e-10	rs17677757	188
ENSG00000174197	MGA	15	41913422	42062141	1	protein_coding	23269	MGA	1	-1.75983	35	13.3	2.38453e-12	rs17677757;rs1201689;rs138547502	188
ENSG00000137802	MAPKBP1	15	42066632	42120053	1	protein_coding	23005	MAPKBP1	0.999025	-0.301531	13	16.13	1.18738e-11	rs17677757;rs138547502;rs1201689	188
ENSG00000268632	AC073657.1	15	42073346	42076229	-1	protein_coding	NA	NA	NA	NA	3	7.61	3.07017e-11	rs17677757;rs138547502;rs1201689	188
ENSG00000243708	PLA2G4B	15	42120283	42140345	1	protein_coding	100137049	PLA2G4B	9.15662e-25	-0.473572	20	17.43	1.02593e-11	rs17677757;rs138547502;rs1201689	188
ENSG00000243789	JMJD7	15	42120283	42129779	1	protein_coding	100137047	JMJD7	0.234311	NA	7	15.49	1.34953e-11	rs17677757;rs138547502;rs1201689	188
ENSG00000168970	JMJD7-PLA2G4B	15	42120293	42140353	1	protein_coding	8681	JMJD7-PLA2G4B	9.15662e-25	NA	20	17.43	1.02593e-11	rs17677757;rs138547502;rs1201689	188
ENSG00000137877	SPTBN5	15	42140345	42186275	-1	protein_coding	51332	SPTBN5	1.0901e-70	0.338139	19	17.43	1.02593e-11	rs17677757;rs138547502;rs1201689	188
ENSG00000137822	TUBGCP4	15	43661419	43699293	1	protein_coding	27229	TUBGCP4	0.00528348	-0.84387	5	14.3	1.6818e-07	rs150844304	189
ENSG00000067369	TP53BP1	15	43699407	43802926	-1	protein_coding	7158	TP53BP1	0.999856	-0.588436	2	6.298	2.348e-08	rs150844304	189
ENSG00000166963	MAP1A	15	43803156	43823818	1	protein_coding	4130	MAP1A	0.999689	-0.820834	1	19.98	2.93211e-08	rs150844304	189
ENSG00000168781	PPIP5K1	15	43825660	43882430	-1	protein_coding	9677	PPIP5K1	0.102605	-0.983223	1	19.98	2.93211e-08	rs150844304	189
ENSG00000242866	STRC	15	43891596	44010458	-1	protein_coding	161497	STRC	0.00532184	-0.331252	2	10.3	1.59535e-07	rs150844304	189
ENSG00000166762	CATSPER2	15	43920701	43960316	-1	protein_coding	117155	CATSPER2	3.04439e-05	NA	2	10.3	1.59535e-07	rs150844304	189
ENSG00000171877	FRMD5	15	44162962	44487450	-1	protein_coding	84978	FRMD5	0.991843	-1.54164	8	15.34	3.29015e-05	rs150844304	189
ENSG00000069943	PIGB	15	55611158	55647846	1	protein_coding	9488	PIGB	0.000232192	0.339669	33	14.77	2.40024e-07	rs376071810	190
ENSG00000260916	CCPG1	15	55632230	55700708	-1	protein_coding	9236	CCPG1	0.962563	0.155141	143	15.76	2.23441e-08	rs376071810	190
ENSG00000261652	C15orf65	15	55700746	55710962	1	protein_coding	145788	C15orf65	0.360932	-0.25775	60	15.76	2.23441e-08	rs376071810	190
ENSG00000256061	DYX1C1	15	55702723	55800432	-1	protein_coding	161582	DYX1C1	4.61255e-07	0.518793	110	43	2.23441e-08	rs376071810	190
ENSG00000128918	ALDH1A2	15	58245622	58790065	-1	protein_coding	8854	ALDH1A2	0.51663	1.67145	148	17.78	2.23797e-35	rs752859067;rs56358871;rs10468017;rs174418;rs397923;rs723967;rs2043084;rs11854624;rs12708454;rs422137;rs11071380;rs62000869;rs375372;rs4775046;rs261341;rs2070895;rs11632618;rs72740877;rs261336;rs59752567;rs12324517	191
ENSG00000166035	LIPC	15	58702768	58861151	1	protein_coding	3990	LIPC	0.000171127	0.201438	83	13.62	2.23797e-35	rs11854624;rs2043084;rs723967;rs12708454;rs422137;rs11071380;rs56358871;rs62000869;rs375372;rs4775046;rs261341;rs2070895;rs11632618;rs72740877;rs261336;rs59752567;rs12324517	191
ENSG00000140455	USP3	15	63796793	63886839	1	protein_coding	9960	USP3	0.98438	NA	3	11.9	5.12164e-07	rs75663391	192
ENSG00000103657	HERC1	15	63900817	64126141	-1	protein_coding	8925	HERC1	1	0.185081	3	5.568	7.57328e-09	rs75663391	192
ENSG00000166949	SMAD3	15	67356101	67487533	1	protein_coding	4088	SMAD3	0.868268	-0.0916101	1	18.82	8.43828e-09	rs35874463	193
ENSG00000167139	TBC1D21	15	74165949	74181555	1	protein_coding	161514	TBC1D21	0.0223268	-0.0461509	4	3.793	3.3833e-08	15:74154050_CAA_C;rs7163502	194
ENSG00000129038	LOXL1	15	74218330	74244478	1	protein_coding	4016	LOXL1	NA	-0.451257	21	15.49	3.07708e-10	rs16958477;rs12441130	194
ENSG00000129009	ISLR	15	74466012	74469213	1	protein_coding	3671	ISLR	0.000436482	0.403602	8	7.962	8.40871e-10	rs6495089	194
ENSG00000137868	STRA6	15	74471807	74504608	-1	protein_coding	64220	STRA6	3.24591e-08	-0.108782	7	7.962	8.40871e-10	rs6495089	194
ENSG00000136379	ABHD17C	15	80972025	81047962	1	protein_coding	58489	ABHD17C	0.840829	0.10123	39	9.109	2.38372e-08	rs2759301	195
ENSG00000103888	KIAA1199	15	81071684	81244117	1	protein_coding	57214	KIAA1199	1.74567e-09	-0.795939	2	4.156	3.10399e-07	rs2759301	195
ENSG00000140600	SH3GL3	15	84115980	84287495	1	protein_coding	6457	SH3GL3	0.00035935	0.185415	45	14.96	9.28747e-20	rs2732159;rs10152514;rs2585073;rs36042898;rs2585058;rs7177929;rs2585048;rs2585043;rs8035886;rs2562784	196
ENSG00000156218	ADAMTSL3	15	84322838	84708594	1	protein_coding	57188	ADAMTSL3	9.55133e-09	-1.01962	395	21.6	2.06563e-25	rs36042898;rs2585048;rs2585043;rs12148469;rs7177929;rs551555687;rs62027811;rs17296856;rs35946026;rs8035886;rs5015595;rs4620919;rs376854269;rs143253231;rs11856122;rs58994367;rs4842926;rs66990951;15:84596724_AT_A;rs138532692;rs11259926;rs11630705;rs881984;rs67119537	196
ENSG00000259511	UBE2Q2L	15	84841242	84850986	1	protein_coding	100505679	UBE2Q2L	NA	NA	15	6.214	3.2408e-10	rs67119537;rs57928261	196
ENSG00000184206	GOLGA6L4	15	84904525	84914120	1	protein_coding	643707	GOLGA6L4	0.389325	NA	17	8.651	7.01748e-12	rs67119537;rs57928261;rs73445186	196
ENSG00000176371	ZSCAN2	15	85144217	85171027	1	protein_coding	54993	ZSCAN2	0.0182037	-1.50593	15	11.89	6.09261e-11	rs67119537;rs366717;rs35641144	196
ENSG00000177082	WDR73	15	85185999	85197574	-1	protein_coding	84942	WDR73	7.90218e-06	-0.417346	2	3.45	1.99062e-10	rs35641144	196
ENSG00000197696	NMB	15	85198360	85201794	-1	protein_coding	4828	NMB	0.156904	NA	1	3.944	8.82999e-10	rs35641144	196
ENSG00000140612	SEC11A	15	85212775	85259947	-1	protein_coding	23478	SEC11A	0.173328	-0.758988	5	7.136	7.19984e-11	rs35641144	196
ENSG00000166716	ZNF592	15	85291866	85349659	1	protein_coding	9640	ZNF592	0.949423	-0.880796	5	14.75	8.03074e-11	rs35641144	196
ENSG00000136383	ALPK3	15	85359911	85416713	1	protein_coding	57538	ALPK3	3.54007e-09	1.05641	2	8.456	8.03074e-11	rs35641144	196
ENSG00000157766	ACAN	15	89346674	89418585	1	protein_coding	176	ACAN	0.999994	NA	81	23	9.6624e-23	rs4932429;rs764516200;rs883325;rs28584580;rs147608413;rs530742363;rs4932439;rs151039950;rs11633157;rs3784757;rs8024016;rs1983332;rs3817428	197
ENSG00000140511	HAPLN3	15	89420519	89438857	-1	protein_coding	145864	HAPLN3	3.91722e-06	-0.101409	10	23	1.73739e-13	rs1983332;rs3784757;rs8024016;rs3817428;rs151039950;rs188674699	197
ENSG00000140545	MFGE8	15	89441916	89456642	-1	protein_coding	4240	MFGE8	0.000594282	0.17658	2	2.312	2.94486e-09	rs151039950;rs188674699	197
ENSG00000140443	IGF1R	15	99192200	99507759	1	protein_coding	3480	IGF1R	0.552974	0.346634	106	17.46	7.79894e-15	15:99232767_AT_A;rs72767957;rs11630479;rs11634241	198
ENSG00000140470	ADAMTS17	15	100511794	100882210	-1	protein_coding	170691	ADAMTS17	3.82853e-11	6.42371	2	23.1	5.65274e-22	rs72770234;rs72755233	199
ENSG00000131873	CHSY1	15	101715928	101792137	-1	protein_coding	22856	CHSY1	0.913667	NA	1	22.9	3.77473e-10	rs62621400	200
ENSG00000127585	FBXL16	16	742500	755829	-1	protein_coding	146330	FBXL16	0.951557	NA	6	9.347	1.45373e-08	rs12448432	201
ENSG00000103260	METRN	16	765115	769655	1	protein_coding	79006	METRN	0.0818044	2.27939	22	18.62	3.47655e-10	rs12448432	201
ENSG00000103254	FAM173A	16	770581	772601	1	protein_coding	65990	FAM173A	0.00048241	NA	28	18.62	3.47655e-10	rs12448432	201
ENSG00000162004	CCDC78	16	772582	776954	-1	protein_coding	124093	CCDC78	1.71264e-19	0.147624	35	18.62	3.47655e-10	rs12448432	201
ENSG00000103253	HAGHL	16	776936	785525	1	protein_coding	84264	HAGHL	0.00014893	NA	32	18.62	3.47655e-10	rs12448432	201
ENSG00000103245	NARFL	16	779753	791329	-1	protein_coding	64428	NARFL	1.04511e-05	-0.349967	25	18.62	3.47655e-10	rs12448432	201
ENSG00000065057	NTHL1	16	2089816	2097867	-1	protein_coding	4913	NTHL1	1.76611e-09	NA	3	5.662	1.84698e-08	rs2074969	202
ENSG00000103197	TSC2	16	2097466	2138716	1	protein_coding	7249	TSC2	1	NA	28	7.575	8.29157e-12	rs2074969;rs28610092;16:2141318_AGG_A;rs116092985	202
ENSG00000008710	PKD1	16	2138711	2185899	-1	protein_coding	5310	PKD1	0.999905	NA	73	15.78	2.82795e-16	rs28610092;16:2141318_AGG_A;rs116092985	202
ENSG00000167964	RAB26	16	2190804	2204166	1	protein_coding	25837	RAB26	3.55738e-06	NA	20	8.615	6.09049e-13	rs28610092;rs116092985	202
ENSG00000131653	TRAF7	16	2205699	2228130	1	protein_coding	84231	TRAF7	0.460647	-1.21838	8	7.835	6.09049e-13	rs116092985;rs28610092;rs27381	202
ENSG00000167971	CASKIN1	16	2227184	2246526	-1	protein_coding	57524	CASKIN1	0.999956	NA	29	10.02	1.56551e-10	rs27381;rs113425885	202
ENSG00000167965	MLST8	16	2254249	2259417	1	protein_coding	64223	MLST8	0.629654	NA	40	21.4	4.17415e-09	rs27381;rs113425885;rs27648	202
ENSG00000182685	BRICD5	16	2259254	2261951	-1	protein_coding	283870	BRICD5	1.62462e-10	2.23471	42	21.4	4.17415e-09	rs113425885;rs27381;rs27648	202
ENSG00000184207	PGP	16	2261998	2264808	-1	protein_coding	283871	PGP	0.757808	0.62	37	21.4	7.38024e-09	rs27381;rs113425885;rs27648	202
ENSG00000167967	E4F1	16	2273567	2285743	1	protein_coding	1877	E4F1	0.434844	-0.51128	27	14.05	7.99827e-09	rs113425885;rs27381;rs27648	202
ENSG00000167968	DNASE1L2	16	2285817	2288712	1	protein_coding	1775	DNASE1L2	2.27541e-07	-1.13306	12	14.05	7.99827e-09	rs27648;rs113425885	202
ENSG00000167969	ECI1	16	2289396	2302301	-1	protein_coding	1632	ECI1	4.20006e-10	0.338759	11	14.05	7.99827e-09	rs113425885;rs27648	202
ENSG00000205937	RNPS1	16	2303117	2318413	-1	protein_coding	10921	RNPS1	0.948503	-0.686847	1	0.463	NA	rs27648	202
ENSG00000167970	AC009065.1	16	2303738	2312343	1	protein_coding	NA	NA	NA	NA	1	0.463	NA	rs27648	202
ENSG00000162104	ADCY9	16	4003388	4166186	-1	protein_coding	115	ADCY9	0.97431	1.36489	20	5.443	3.79539e-14	rs2238435;rs2240735	203
ENSG00000180269	GPR139	16	20042807	20085239	-1	protein_coding	124274	GPR139	0.144424	-0.325491	29	11.53	2.05267e-07	rs7203942	204
ENSG00000090905	TNRC6A	16	24741016	24838953	1	protein_coding	27327	TNRC6A	1	-0.954236	85	19.1	1.25377e-08	rs12930727;rs35283675	205
ENSG00000158865	SLC5A11	16	24857162	24922949	1	protein_coding	115584	SLC5A11	1.49641e-06	-0.589746	4	2.378	3.81697e-08	rs12930727	205
ENSG00000188322	SBK1	16	28303840	28335170	1	protein_coding	388228	SBK1	0.437577	0.472517	11	10.36	1.21693e-12	rs2411431;rs2466826;16:28704506_ATTT_A	206
ENSG00000198156	NPIPB6	16	28353876	28374829	-1	protein_coding	728741	NPIPB6	0.636137	-0.629005	18	3.884	4.39917e-13	rs2466826;16:28704506_ATTT_A;rs2411431;rs28449958	206
ENSG00000205609	EIF3CL	16	28390900	28415200	-1	protein_coding	728689	EIF3CL	NA	-0.717156	14	9.249	8.75123e-11	rs2466826;16:28704506_ATTT_A;rs28449958;rs2411431	206
ENSG00000233232	NPIPB7	16	28467693	28481868	-1	protein_coding	440350	NPIPB7	0.151767	NA	9	6.505	4.15367e-11	rs2466826;16:28704506_ATTT_A;rs28449958	206
ENSG00000261832	CLN3	16	28477974	28503333	-1	protein_coding	1201	CLN3	NA	NA	32	16.07	1.66899e-11	rs2466826;16:28704506_ATTT_A;rs28449958	206
ENSG00000188603	CLN3	16	28477983	28506896	-1	protein_coding	1201	CLN3	9.99316e-07	NA	36	22.5	1.66899e-11	rs2466826;16:28704506_ATTT_A;rs28449958	206
ENSG00000184730	APOBR	16	28505970	28510291	1	protein_coding	55911	APOBR	6.29744e-06	-0.104221	24	22.5	1.66899e-11	rs2466826;16:28704506_ATTT_A;rs28449958	206
ENSG00000197272	IL27	16	28510683	28523372	-1	protein_coding	246778	IL27	0.927793	-0.19185	38	22.5	1.66899e-11	rs2466826;16:28704506_ATTT_A;rs28449958;16:28579915_GT_G	206
ENSG00000176046	NUPR1	16	28548606	28550495	-1	protein_coding	26471	NUPR1	0.00754109	0.514991	27	14.97	3.02378e-12	rs2466826;16:28704506_ATTT_A;rs28449958;16:28579915_GT_G	206
ENSG00000176476	CCDC101	16	28565236	28603111	1	protein_coding	112869	CCDC101	0.867208	-0.543805	75	25	2.40991e-12	rs2466826;16:28704506_ATTT_A;rs28449958;16:28579915_GT_G	206
ENSG00000197165	SULT1A2	16	28603264	28608430	-1	protein_coding	6799	SULT1A2	1.83502e-08	1.08454	57	25	4.75981e-12	rs2466826;16:28704506_ATTT_A;rs28449958;16:28579915_GT_G	206
ENSG00000196502	SULT1A1	16	28616903	28634946	-1	protein_coding	6817	SULT1A1	2.23676e-09	NA	79	10.15	4.75981e-12	rs2466826;16:28704506_ATTT_A;rs28449958;16:28579915_GT_G;rs2411431	206
ENSG00000255524	NPIPB8	16	28648975	28670003	1	protein_coding	728734	NPIPB8	0.0142295	NA	20	17.13	2.60293e-11	rs2466826;16:28704506_ATTT_A;rs28449958;rs2411431	206
ENSG00000184110	EIF3C	16	28699879	28747051	1	protein_coding	8663	EIF3C	0.343303	-0.796798	11	6.886	7.17266e-11	16:28704506_ATTT_A;rs2466826;rs28449958	206
ENSG00000196993	NPIPB9	16	28763108	28784128	1	protein_coding	100507607	NPIPB9	NA	NA	8	6.886	1.95218e-10	16:28704506_ATTT_A;rs2466826;rs28449958;rs2411431	206
ENSG00000168488	ATXN2L	16	28834356	28848558	1	protein_coding	11273	ATXN2L	0.99995	NA	52	10.05	2.06946e-10	rs2466826;16:28704506_ATTT_A;rs11639897	206
ENSG00000178952	TUFM	16	28853732	28857729	-1	protein_coding	7284	TUFM	0.651456	-0.298214	37	10.05	2.08681e-10	rs2466826;16:28704506_ATTT_A;rs11639897	206
ENSG00000178188	SH2B1	16	28857921	28885526	1	protein_coding	25970	SH2B1	0.95683	-1.07205	67	22.5	2.08681e-10	rs2466826;16:28704506_ATTT_A;rs11639897	206
ENSG00000196296	ATP2A1	16	28889726	28915830	1	protein_coding	487	ATP2A1	7.03975e-09	-0.198598	36	18.68	2.41569e-10	rs2466826;16:28704506_ATTT_A;rs11639897	206
ENSG00000177548	RABEP2	16	28915742	28947847	-1	protein_coding	79874	RABEP2	0.00273664	-0.555493	23	10.87	3.95029e-10	16:28704506_ATTT_A;rs11639897	206
ENSG00000177455	CD19	16	28943260	28950667	1	protein_coding	930	CD19	0.853622	-0.388221	6	10.87	1.21017e-09	16:28704506_ATTT_A;rs11639897	206
ENSG00000176953	NFATC2IP	16	28962128	28978418	1	protein_coding	84901	NFATC2IP	0.00232735	-0.714147	6	4.127	4.01534e-09	rs11639897	206
ENSG00000169682	SPNS1	16	28985542	28995869	1	protein_coding	83985	SPNS1	NA	-0.263577	7	13.34	4.99604e-08	rs11639897	206
ENSG00000213658	LAT	16	28996147	29002104	1	protein_coding	27040	LAT	0.0974333	-0.483408	5	13.34	6.03537e-08	rs11639897	206
ENSG00000174938	SEZ6L2	16	29882480	29910868	-1	protein_coding	26470	SEZ6L2	0.130153	0.0113468	1	0.383	5.9089e-07	rs78363733	207
ENSG00000174939	ASPHD1	16	29911696	29931185	1	protein_coding	253982	ASPHD1	0.120036	-0.52857	24	13.7	6.41904e-18	rs78363733;rs8048433;rs8054556;rs12932403;rs57149692	207
ENSG00000174943	KCTD13	16	29916333	29938356	-1	protein_coding	253980	KCTD13	0.791961	-0.595148	30	13.7	4.77565e-18	rs8048433;rs8054556;rs12932403;rs57149692	207
ENSG00000149932	TMEM219	16	29952206	29984373	1	protein_coding	124446	TMEM219	0.00103536	-0.146993	53	18	5.1799e-26	rs8054556;rs12932403;rs57149692;rs8048433;rs78363733;rs538919957	207
ENSG00000149930	TAOK2	16	29984962	30003582	1	protein_coding	9344	TAOK2	0.998764	-1.19163	46	18.16	8.29421e-25	rs8054556;rs538919957;rs78363733;rs8048433	207
ENSG00000149929	HIRIP3	16	30003645	30007757	-1	protein_coding	8479	HIRIP3	0.0190028	-1.20371	35	18.16	3.52499e-24	rs8054556;rs538919957;rs8048433;rs78363733	207
ENSG00000169592	INO80E	16	30006615	30017114	1	protein_coding	283899	INO80E	0.0174147	-1.07729	44	18.17	2.5955e-24	rs8054556;rs538919957;rs8048433;rs78363733	207
ENSG00000149927	DOC2A	16	30016830	30034591	-1	protein_coding	8448	DOC2A	0.0185536	NA	60	18.17	2.5955e-24	rs78363733;rs8054556;rs538919957;rs8048433	207
ENSG00000167194	C16orf92	16	30034655	30039057	1	protein_coding	146378	C16orf92	0.0189254	0.293839	35	15.67	1.96278e-23	rs538919957;rs8054556;rs78363733	207
ENSG00000149926	FAM57B	16	30035748	30064299	-1	protein_coding	83723	FAM57B	0.285736	NA	63	15.67	1.96278e-23	rs8054556;rs538919957;rs78363733	207
ENSG00000149925	ALDOA	16	30064411	30081778	1	protein_coding	226	ALDOA	0.0248344	-1.30116	35	13.6	3.74523e-23	rs78363733;rs538919957;rs8054556	207
ENSG00000149923	PPP4C	16	30087299	30096698	1	protein_coding	5531	PPP4C	0.759586	-0.372627	25	21.7	2.04268e-22	rs538919957;rs78363733;rs8054556;rs8048433	207
ENSG00000149922	TBX6	16	30097114	30103208	-1	protein_coding	6911	TBX6	0.0291475	-0.69371	20	21.7	2.04268e-22	rs78363733;rs538919957;rs8054556;rs8048433	207
ENSG00000090238	YPEL3	16	30103635	30108236	-1	protein_coding	83719	YPEL3	0.122709	NA	17	21.7	2.04268e-22	rs8054556;rs538919957;rs78363733;rs8048433	207
ENSG00000102886	GDPD3	16	30116131	30125177	-1	protein_coding	79153	GDPD3	1.05165e-07	-0.375161	21	15.65	5.40323e-22	rs538919957;rs8054556;rs78363733;rs57149692;rs8048433	207
ENSG00000102882	MAPK3	16	30125426	30134827	-1	protein_coding	5595	MAPK3	0.409692	NA	26	13.16	5.40323e-22	rs8054556;rs538919957;rs78363733;rs57149692;rs8048433	207
ENSG00000099385	BCL7C	16	30844947	30906281	-1	protein_coding	9274	BCL7C	0.150444	NA	2	1.756	6.5295e-08	rs11150604	208
ENSG00000150281	CTF1	16	30907928	30914881	1	protein_coding	1489	CTF1	0.138255	0.532031	2	8.084	6.48883e-08	rs11150604	208
ENSG00000099364	FBXL19	16	30934376	30960104	1	protein_coding	54620	FBXL19	0.982522	NA	6	10.3	2.54037e-09	rs11150604	208
ENSG00000175938	ORAI3	16	30960387	30967782	1	protein_coding	93129	ORAI3	0.0109507	-0.705291	2	10.3	2.54037e-09	rs11150604	208
ENSG00000099381	SETD1A	16	30968615	30996437	1	protein_coding	9739	SETD1A	0.999996	-0.894969	6	10.3	2.37364e-09	rs11150604	208
ENSG00000099377	HSD3B7	16	30996519	31000473	1	protein_coding	80270	HSD3B7	4.64185e-06	-0.867417	3	1.709	NA	rs11150604	208
ENSG00000268863	AC135048.1	16	30996808	30997533	-1	protein_coding	NA	NA	NA	NA	3	1.709	NA	rs11150604	208
ENSG00000099365	STX1B	16	31000577	31021949	-1	protein_coding	112755	STX1B	0.944475	-1.61045	10	10.14	2.14561e-13	rs11150604	208
ENSG00000103496	STX4	16	31044210	31054296	1	protein_coding	6810	STX4	9.66202e-05	-0.421868	11	8.554	2.04043e-13	rs11150604;rs2884737	208
ENSG00000167394	ZNF668	16	31072164	31085641	-1	protein_coding	79759	ZNF668	0.268892	-0.544055	16	20.3	2.82374e-13	rs11150604;rs2884737	208
ENSG00000232748	ZNF668	16	31072813	31073451	1	protein_coding	79759	ZNF668	NA	-0.544055	11	17.64	3.48829e-13	rs11150604;rs2884737	208
ENSG00000167395	ZNF646	16	31085743	31095517	1	protein_coding	9726	ZNF646	0.00556536	0.564564	10	20.3	2.29117e-13	rs11150604;rs2884737	208
ENSG00000151006	PRSS53	16	31094746	31100949	-1	protein_coding	339105	PRSS53	7.27162e-11	-0.0562692	9	20.3	2.95721e-14	rs11150604;rs2884737	208
ENSG00000255439	RP11-196G11.1	16	31094760	31106277	-1	protein_coding	NA	NA	NA	NA	15	20.3	2.95721e-14	rs11150604;rs2884737	208
ENSG00000167397	VKORC1	16	31102163	31107301	-1	protein_coding	79001	VKORC1	0.0818031	-0.611113	12	11.64	2.95721e-14	rs11150604;rs2884737	208
ENSG00000103507	BCKDK	16	31117428	31124110	1	protein_coding	10295	BCKDK	0.00580436	-0.219605	23	13.16	2.83885e-13	rs11150604	208
ENSG00000103510	KAT8	16	31127075	31142714	1	protein_coding	84148	KAT8	0.912576	0.0373929	23	13.16	3.36028e-11	rs11150604	208
ENSG00000052344	PRSS8	16	31142756	31147083	-1	protein_coding	5652	PRSS8	0.00338431	-0.481581	7	5.047	3.5161e-11	rs11150604	208
ENSG00000178226	PRSS36	16	31150246	31161415	-1	protein_coding	146547	PRSS36	4.42359e-13	-0.151363	5	5.047	3.69927e-11	rs11150604	208
ENSG00000140718	FTO	16	53737875	54155853	1	protein_coding	79068	FTO	0.0113446	0.293683	142	21.4	8.09032e-18	rs6499640;rs796856741;rs1477196;rs2058908	209
ENSG00000087250	MT3	16	56622986	56625000	1	protein_coding	4504	MT3	0.254133	NA	2	0.455	7.28933e-06	rs59238099	210
ENSG00000125148	MT2A	16	56642111	56643409	1	protein_coding	4502	MT2A	0.0538692	-0.424008	4	10.13	6.99884e-09	rs59238099	210
ENSG00000169715	MT1E	16	56659387	56661024	1	protein_coding	4493	MT1E	0.659213	-0.0899531	3	9.821	6.99884e-09	rs59238099;rs1846692	210
ENSG00000268317	AC026461.1	16	56662971	56666150	-1	protein_coding	NA	NA	NA	NA	3	9.821	1.0335e-08	rs1846692	210
ENSG00000205364	MT1M	16	56666145	56667898	1	protein_coding	4499	MT1M	9.83544e-05	-0.29423	3	9.821	1.0335e-08	rs1846692	210
ENSG00000205362	MT1A	16	56672578	56673999	1	protein_coding	4489	MT1A	0.00777619	0.386134	4	9.821	1.0335e-08	rs1846692	210
ENSG00000169688	MT1B	16	56685811	56687116	1	protein_coding	4490	MT1B	0.248269	0.352967	3	4.2	8.34708e-07	rs1846692	210
ENSG00000198417	MT1F	16	56691606	56694610	1	protein_coding	4494	MT1F	0.0538497	-0.34497	3	4.2	8.34708e-07	rs1846692	210
ENSG00000102900	NUP93	16	56764017	56878797	1	protein_coding	9688	NUP93	0.00486804	NA	113	21.8	3.20545e-23	rs2241770;rs55995508;rs10852552;rs77050717;rs9929577;rs35797045;rs78993150;rs11076170;rs2164514;rs11640954;rs72786781	210
ENSG00000070915	SLC12A3	16	56899119	56949762	1	protein_coding	6559	SLC12A3	5.54411e-18	1.05829	148	16.82	1.52387e-27	rs2241770;rs9929577;rs62035923;rs78993150;rs7200805;rs2164514;rs12597428;rs11640954;rs35797045;rs72786781;rs5802;rs11076170;rs12446689;rs112952893;rs59515242;rs1138429;rs12924331;rs193694	210
ENSG00000051108	HERPUD1	16	56965960	56977798	1	protein_coding	9709	HERPUD1	0.821043	-0.272869	37	16.8	7.91446e-186	rs12924331;rs112952893;rs5802;rs193694;rs72786781;rs7200805;rs9989419;rs183130;rs12448528;rs2115429;rs1122390;rs12923459	210
ENSG00000087237	CETP	16	56995762	57017757	1	protein_coding	1071	CETP	5.18057e-12	0.0439088	133	23.5	4.32713e-189	rs2115429;rs1122390;rs12923459;rs183130;rs7200805;rs60545348;rs12708967;rs12720918;rs4783961;rs708272;rs12720922;rs9929488;rs5883;rs118146573;rs11076174;rs11644475;rs11076176;rs289742;rs289719;rs4784745;rs56208677;rs71387147;rs117427818;rs1968905;rs12708983;rs1800777;rs9923854;rs12934552;rs172337;rs289752;rs289751	210
ENSG00000140853	NLRC5	16	57023397	57117443	1	protein_coding	84166	NLRC5	6.71794e-05	0.253522	72	23.5	8.88271e-63	rs289742;rs12708983;rs4784745;rs117427818;rs1800777;rs289719;rs9923854;rs1968905;rs12934552;rs172337;rs289752;rs289751;rs7187261;rs7198642;rs1875236;rs289707;rs289703;rs75911530;rs289727;rs45544836	210
ENSG00000135740	SLC9A5	16	67271586	67306093	1	protein_coding	6553	SLC9A5	NA	-0.39077	4	10.48	1.5744e-08	rs1053612	211
ENSG00000196155	PLEKHG4	16	67311413	67323402	1	protein_coding	25894	PLEKHG4	1.46441e-09	-1.21685	12	22.2	1.03813e-08	rs1053612	211
ENSG00000168676	KCTD19	16	67323331	67360666	-1	protein_coding	146212	KCTD19	3.33892e-08	NA	21	22.2	1.03813e-08	rs1053612	211
ENSG00000159708	LRRC36	16	67360701	67419106	1	protein_coding	55282	LRRC36	3.63106e-10	NA	24	13.08	8.97473e-09	rs1053612	211
ENSG00000159713	TPPP3	16	67423712	67427438	-1	protein_coding	51673	TPPP3	0.311517	0.0216755	4	8.747	8.97473e-09	rs1053612	211
ENSG00000159714	ZDHHC1	16	67428322	67450736	-1	protein_coding	29800	ZDHHC1	5.10929e-06	NA	5	8.747	8.97473e-09	rs1053612	211
ENSG00000159720	ATP6V0D1	16	67471917	67515140	-1	protein_coding	9114	ATP6V0D1	0.988132	-0.0425072	3	6.79	6.28091e-09	rs4986970;rs1053612	211
ENSG00000159723	AGRP	16	67516474	67517716	-1	protein_coding	181	AGRP	0.0903873	-0.228652	2	6.79	2.03738e-08	rs4986970;rs1053612	211
ENSG00000039523	FAM65A	16	67552321	67580691	1	protein_coding	79567	FAM65A	0.895578	-0.435667	1	7.012	2.26476e-08	rs4986970	211
ENSG00000102974	CTCF	16	67596310	67673086	1	protein_coding	10664	CTCF	0.997925	-0.536093	1	6.327	9.48362e-05	rs9928531	211
ENSG00000159753	RLTPR	16	67678822	67691472	1	protein_coding	146206	RLTPR	0.0223533	NA	3	7.294	2.21257e-08	rs9928531	211
ENSG00000102977	ACD	16	67691415	67694713	-1	protein_coding	65057	ACD	5.7798e-07	NA	2	7.294	2.21257e-08	rs9928531	211
ENSG00000102981	PARD6A	16	67694849	67696681	1	protein_coding	50855	PARD6A	0.854735	NA	2	7.294	2.21257e-08	rs9928531	211
ENSG00000124074	ENKD1	16	67696848	67701168	-1	protein_coding	84080	ENKD1	2.15383e-05	NA	4	7.294	2.21257e-08	rs9928531	211
ENSG00000159761	C16orf86	16	67700719	67702661	1	protein_coding	388284	C16orf86	0.652429	NA	6	7.294	9.40431e-09	rs9928531	211
ENSG00000141098	GFOD2	16	67708434	67753324	-1	protein_coding	81577	GFOD2	0.0605374	-0.955753	22	7.294	8.06552e-09	rs9928531	211
ENSG00000141084	RANBP10	16	67757005	67840555	-1	protein_coding	57610	RANBP10	0.951824	-2.1592	34	9.847	2.15102e-09	rs9928531	211
ENSG00000102904	TSNAXIP1	16	67840668	67866051	1	protein_coding	55815	TSNAXIP1	9.27238e-18	-0.329502	15	12.03	2.15102e-09	rs9928531	211
ENSG00000102901	CENPT	16	67862060	67881714	-1	protein_coding	80152	CENPT	0.0553624	-0.678946	11	12.03	2.2797e-07	rs9928531	211
ENSG00000168286	THAP11	16	67876213	67878097	1	protein_coding	57215	THAP11	0.465633	NA	6	9.294	2.73344e-07	rs9928531	211
ENSG00000102898	NUTF2	16	67880635	67906470	1	protein_coding	10204	NUTF2	0.88515	-0.697364	15	13.42	1.92383e-07	rs9928531	211
ENSG00000038358	EDC4	16	67906926	67918406	1	protein_coding	23644	EDC4	0.995196	-0.559325	14	23.8	3.20729e-08	rs9928531;16:67923472_CA_C	211
ENSG00000188038	NRN1L	16	67918708	67922758	1	protein_coding	123904	NRN1L	0.000386711	-0.414516	9	23.8	3.20729e-08	rs9928531;16:67923472_CA_C	211
ENSG00000159792	PSKH1	16	67927175	67963581	1	protein_coding	5681	PSKH1	0.0178742	-1.24293	12	23.8	3.20729e-08	rs9928531;16:67923472_CA_C	211
ENSG00000141086	CTRL	16	67961543	67966317	-1	protein_coding	1506	CTRL	7.86918e-06	-0.42882	5	17.17	6.64147e-08	rs9928531	211
ENSG00000261884	CTC-479C5.12	16	67963517	67969920	-1	protein_coding	NA	NA	NA	NA	7	23.4	8.47121e-10	rs9928531;rs4986970	211
ENSG00000205220	PSMB10	16	67968405	67970990	-1	protein_coding	5699	PSMB10	2.33998e-05	-0.21892	7	23.4	8.47121e-10	rs9928531;rs4986970	211
ENSG00000213398	LCAT	16	67973653	67978034	-1	protein_coding	3931	LCAT	0.496436	-0.294093	7	23.4	8.47121e-10	rs9928531;rs4986970	211
ENSG00000124067	SLC12A4	16	67977377	68003504	-1	protein_coding	6560	SLC12A4	1.82559e-07	-0.363904	11	23.4	8.47121e-10	rs9928531;rs4986970	211
ENSG00000141096	DPEP3	16	68009566	68014732	-1	protein_coding	64180	DPEP3	9.13572e-07	-0.50899	4	6.943	7.06411e-08	rs9928531;rs4986970	211
ENSG00000167261	DPEP2	16	68021297	68034489	-1	protein_coding	64174	DPEP2	4.01062e-05	-0.461549	6	6.943	7.06411e-08	rs9928531;rs4986970	211
ENSG00000167264	DUS2	16	68021649	68113223	1	protein_coding	54920	DUS2	0.000272032	NA	17	9.281	7.06411e-08	rs9928531;rs4986970	211
ENSG00000182810	DDX28	16	68055179	68057770	-1	protein_coding	55794	DDX28	0.0348937	-0.695273	1	0.163	3.42293e-06	rs9928531	211
ENSG00000072736	NFATC3	16	68118654	68263162	1	protein_coding	4775	NFATC3	0.998062	0.527374	45	12.44	3.58418e-08	rs9928531;rs4986970	211
ENSG00000103067	ESRP2	16	68263014	68272005	-1	protein_coding	80004	ESRP2	0.731425	-1.02275	11	11.01	4.61834e-06	rs9928531	211
ENSG00000103066	PLA2G15	16	68279207	68294961	1	protein_coding	23659	PLA2G15	0.65843	-0.279351	16	16.22	5.21566e-06	rs9928531	211
ENSG00000103064	SLC7A6	16	68298433	68335722	1	protein_coding	9057	SLC7A6	0.0224285	-2.22129	4	16.22	6.82139e-06	rs9928531	211
ENSG00000153815	CMIP	16	81478775	81745367	1	protein_coding	80790	CMIP	0.999887	NA	110	17.4	6.01199e-26	rs199824631;rs34106287;rs2925979;rs2926004;rs2927307;rs2927305;rs2966100;rs1870924;rs28377284;rs2966117;rs9888752;rs34405634	212
ENSG00000103196	CRISPLD2	16	84853590	84954374	1	protein_coding	83716	CRISPLD2	7.37609e-06	0.836836	1	0.554	6.34415e-10	rs4303473	213
ENSG00000167522	ANKRD11	16	89334038	89556969	-1	protein_coding	29123	ANKRD11	1	NA	20	9.415	9.04241e-10	rs34373216;rs12920022;rs55637757	214
ENSG00000197912	SPG7	16	89557325	89624176	1	protein_coding	6687	SPG7	1.38467e-18	-0.341443	82	23.7	3.64207e-09	rs34373216;rs12920022;rs55637757	214
ENSG00000167526	RPL13	16	89627065	89630950	1	protein_coding	6137	RPL13	0.914867	0.778409	35	23.7	4.11176e-09	rs34373216;rs55637757	214
ENSG00000178773	CPNE7	16	89642176	89663654	1	protein_coding	27132	CPNE7	1.63023e-13	NA	10	3.995	3.10542e-07	rs34373216	214
ENSG00000074755	ZZEF1	17	3907739	4046314	-1	protein_coding	23140	ZZEF1	0.999923	-0.971801	197	17.19	1.72394e-10	rs781424102;rs12453576;rs8074454	215
ENSG00000167740	CYB5D2	17	4046462	4090605	1	protein_coding	124936	CYB5D2	4.57077e-05	0.389803	41	11.81	2.66848e-08	rs781424102;rs8074454	215
ENSG00000185722	ANKFY1	17	4067201	4167274	-1	protein_coding	51479	ANKFY1	0.994633	-1.28213	22	9.828	4.60593e-08	rs781424102;rs8074454	215
ENSG00000132388	UBE2G1	17	4172554	4269923	-1	protein_coding	7326	UBE2G1	0.745694	-1.26562	1	1.443	3.2527e-05	rs8074454	215
ENSG00000132535	DLG4	17	7093209	7123021	-1	protein_coding	1742	DLG4	0.996593	0.211101	1	4.454	4.1113e-07	rs77234976	216
ENSG00000004975	DVL2	17	7128660	7137864	-1	protein_coding	1856	DVL2	0.0113615	-0.0352039	1	17.46	4.54114e-08	rs77234976	216
ENSG00000040633	PHF23	17	7138347	7143041	-1	protein_coding	79142	PHF23	0.991272	NA	1	17.46	4.54114e-08	rs77234976	216
ENSG00000170296	GABARAP	17	7143333	7146089	-1	protein_coding	11337	GABARAP	0.670186	-0.976537	2	22.8	4.54114e-08	rs77234976	216
ENSG00000262526	CTD-2545G14.7	17	7143746	7147954	-1	protein_coding	NA	NA	NA	NA	2	22.8	4.54114e-08	rs77234976	216
ENSG00000175826	CTDNEP1	17	7146910	7155810	-1	protein_coding	23399	CTDNEP1	0.97268	-0.815423	3	22.8	4.54114e-08	rs77234976	216
ENSG00000262302	RP1-4G17.5	17	7150148	7165408	-1	protein_coding	NA	NA	NA	NA	3	22.8	4.54114e-08	rs77234976	216
ENSG00000170291	ELP5	17	7154735	7163259	1	protein_coding	23587	ELP5	6.47714e-06	-0.803756	2	22.8	5.1919e-08	rs77234976	216
ENSG00000181885	CLDN7	17	7163222	7167302	-1	protein_coding	1366	CLDN7	0.0413847	-0.772028	3	22.8	5.1919e-08	rs77234976	216
ENSG00000181856	SLC2A4	17	7184986	7191576	1	protein_coding	6517	SLC2A4	0.135387	-0.200421	1	10.74	6.04787e-08	rs77234976	216
ENSG00000181222	POLR2A	17	7387685	7417933	1	protein_coding	5430	POLR2A	1	0.931618	1	5.042	6.56632e-09	rs78378222;rs35850753	216
ENSG00000239697	TNFSF12	17	7452208	7464925	1	protein_coding	8742	TNFSF12	0.997954	-0.448531	1	11.37	3.04396e-11	rs78378222;rs35850753	216
ENSG00000248871	TNFSF12-TNFSF13	17	7452416	7464918	1	protein_coding	407977	TNFSF12-TNFSF13	0.997954	-0.561606	1	11.37	3.04396e-11	rs78378222;rs35850753	216
ENSG00000161955	TNFSF13	17	7461609	7464925	1	protein_coding	8741	TNFSF13	0.877768	-0.927189	1	11.37	3.04396e-11	rs78378222;rs35850753	216
ENSG00000161956	SENP3	17	7465192	7475287	1	protein_coding	26168	SENP3	0.995995	NA	1	11.37	3.04396e-11	rs78378222;rs35850753	216
ENSG00000129245	FXR2	17	7494548	7518189	-1	protein_coding	9513	FXR2	0.99977	NA	1	1.039	5.95644e-08	rs1642763	216
ENSG00000268503	AC007421.1	17	7517264	7517427	1	protein_coding	NA	NA	NA	NA	1	1.039	5.95644e-08	rs1642763	216
ENSG00000129214	SHBG	17	7517382	7536700	1	protein_coding	6462	SHBG	0.000188842	0.23975	1	1.039	5.95644e-08	rs1642763	216
ENSG00000141504	SAT2	17	7529552	7531194	-1	protein_coding	112483	SAT2	0.0176163	-0.384311	1	1.039	5.95644e-08	rs1642763	216
ENSG00000129244	ATP1B2	17	7549945	7561086	1	protein_coding	482	ATP1B2	0.179759	0.44868	3	10.81	1.19475e-10	rs1642763	216
ENSG00000141510	TP53	17	7565097	7590856	-1	protein_coding	7157	TP53	0.912223	-0.120095	5	15.93	4.59666e-12	rs1642763;rs78378222;rs35850753	216
ENSG00000133027	PEMT	17	17408877	17495022	-1	protein_coding	10400	PEMT	0.367753	-0.575574	62	11.35	1.08283e-10	rs11658944;rs9895028	217
ENSG00000108557	RAI1	17	17584787	17714767	1	protein_coding	10743	RAI1	0.999136	NA	28	8.699	2.28345e-08	rs9895028	217
ENSG00000108578	BLMH	17	28575218	28619074	-1	protein_coding	642	BLMH	0.00956069	NA	4	2.442	1.19986e-08	rs2129785	218
ENSG00000182271	TMIGD1	17	28643351	28661077	-1	protein_coding	388364	TMIGD1	0.104145	-0.365441	3	7.049	5.72332e-07	rs2129785;rs17767418	218
ENSG00000108582	CPD	17	28705923	28797007	1	protein_coding	1362	CPD	0.247132	-1.13936	10	6.732	8.99042e-09	rs2011614;rs2129785;rs17767418	218
ENSG00000108587	GOSR1	17	28804380	28854610	1	protein_coding	9527	GOSR1	0.450938	-1.46031	5	5.358	9.86273e-09	rs2129785;rs17767418;rs2011614	218
ENSG00000266733	TBC1D29	17	28884130	28890511	1	protein_coding	26083	TBC1D29	8.24847e-05	-0.224346	3	3.729	1.87662e-07	rs17767418;rs2011614	218
ENSG00000176390	CRLF3	17	29096406	29151794	-1	protein_coding	51379	CRLF3	0.975929	2.09824	29	25	5.33238e-18	17:29148357_CA_C;rs28636673;rs11080134	218
ENSG00000176208	ATAD5	17	29158988	29222887	1	protein_coding	79915	ATAD5	1	-0.374396	35	22.4	3.78084e-33	rs28636673;rs11080134;rs142256814;rs3764419;rs7223535;rs117870634;rs17767418	218
ENSG00000172171	TEFM	17	29224354	29233838	-1	protein_coding	79736	TEFM	0.0433026	-0.197683	15	13.56	8.74543e-33	rs7223535;rs3764419;rs142256814;rs117870634;rs17767418	218
ENSG00000184060	ADAP2	17	29233362	29286340	1	protein_coding	55803	ADAP2	3.98272e-05	-0.419106	20	13.56	4.02612e-32	rs7223535;rs3764419;rs142256814;rs117870634;rs17767418;rs11080134	218
ENSG00000181481	RNF135	17	29295803	29326929	1	protein_coding	84282	RNF135	0.00307517	0.686962	3	9.561	2.60394e-19	rs117870634;rs62068776;rs12453269	218
ENSG00000196712	NF1	17	29421945	29709134	1	protein_coding	4763	NF1	1	-1.14502	97	14.43	6.36231e-08	rs117870634;rs731758	218
ENSG00000126861	OMG	17	29599031	29624557	-1	protein_coding	4974	OMG	0.863213	-0.313618	7	12.46	6.04166e-07	rs731758	218
ENSG00000185862	EVI2B	17	29630784	29641130	-1	protein_coding	2124	EVI2B	0.177044	0.388125	27	14.43	2.86521e-07	rs731758	218
ENSG00000265118	CTD-2370N5.3	17	29632231	29645849	-1	protein_coding	NA	NA	NA	NA	35	14.43	2.86521e-07	rs731758	218
ENSG00000126860	EVI2A	17	29644578	29648902	-1	protein_coding	2123	EVI2A	8.68889e-06	-0.104288	33	14.43	2.86521e-07	rs731758	218
ENSG00000131242	RAB11FIP4	17	29718642	29865236	1	protein_coding	84440	RAB11FIP4	0.993664	4.27293	27	7.737	3.32953e-08	rs731758	218
ENSG00000167914	GSDMA	17	38119226	38134019	1	protein_coding	284110	GSDMA	7.6136e-13	0.516311	3	3.139	2.64093e-06	rs2302776	219
ENSG00000108344	PSMD3	17	38137050	38154213	1	protein_coding	5709	PSMD3	0.999288	-0.18395	15	9.315	1.40161e-06	rs2302776	219
ENSG00000108342	CSF3	17	38171614	38174066	1	protein_coding	1440	CSF3	0.480556	0.254419	17	18.11	3.05338e-08	rs2302776	219
ENSG00000008838	MED24	17	38175350	38217468	-1	protein_coding	9862	MED24	8.98959e-09	1.2872	37	18.11	3.05338e-08	rs2302776	219
ENSG00000126351	THRA	17	38214543	38250120	1	protein_coding	7067	THRA	0.167007	NA	8	7.914	1.52233e-06	rs2302776	219
ENSG00000126368	NR1D1	17	38249040	38256978	-1	protein_coding	9572	NR1D1	0.946085	-0.284473	1	3.166	9.36536e-08	rs2314338	219
ENSG00000188895	MSL1	17	38278551	38293042	1	protein_coding	339287	MSL1	0.984497	NA	7	16.71	4.65669e-09	rs2314338;rs117827273	219
ENSG00000108349	CASC3	17	38296571	38328436	1	protein_coding	22794	CASC3	0.913675	-0.751378	2	3.298	9.4933e-09	rs2314338	219
ENSG00000108352	RAPGEFL1	17	38333263	38351908	1	protein_coding	51195	RAPGEFL1	0.874146	-0.201649	26	13.14	6.99573e-12	rs2314338;rs117827273;rs57210551	219
ENSG00000171475	WIPF2	17	38375556	38440388	1	protein_coding	147179	WIPF2	0.36673	-2.77581	2	3.679	7.86819e-08	rs2586116	219
ENSG00000094804	CDC6	17	38443885	38459171	1	protein_coding	990	CDC6	1.81284e-06	-1.44101	1	0.847	7.86819e-08	rs2586116	219
ENSG00000131759	RARA	17	38465444	38513094	1	protein_coding	5914	RARA	0.934197	-0.594815	3	2.52	3.89813e-09	rs117827273;rs2715553;rs2586116	219
ENSG00000131747	TOP2A	17	38544768	38574202	-1	protein_coding	7153	TOP2A	0.996224	-0.398755	2	6.694	1.09406e-08	rs117827273;rs2586116	219
ENSG00000141753	IGFBP4	17	38599702	38613983	1	protein_coding	3487	IGFBP4	0.236669	-0.889156	15	22.5	1.31797e-09	rs372866947;rs2715553	219
ENSG00000167941	SOST	17	41831099	41836156	-1	protein_coding	50964	SOST	0.379603	-0.581487	1	1.893	2.59579e-23	rs77697917	220
ENSG00000108861	DUSP3	17	41843489	41856356	-1	protein_coding	1845	DUSP3	0.736745	0.986547	1	1.893	2.59579e-23	rs77697917	220
ENSG00000231256	C17orf105	17	41857803	41864980	1	protein_coding	284067	C17orf105	NA	-0.266736	1	3.26	8.1479e-23	rs77697917	220
ENSG00000161647	MPP3	17	41878167	41910538	-1	protein_coding	4356	MPP3	1.99786e-05	NA	2	4.634	8.1479e-23	rs77697917;17:41914714_AC_A	220
ENSG00000161649	CD300LG	17	41924516	41940997	1	protein_coding	146894	CD300LG	0.0299351	-0.286689	2	17.23	3.70408e-23	17:41914714_AC_A;rs77697917	220
ENSG00000108852	MPP2	17	41952725	41987068	-1	protein_coding	4355	MPP2	0.00258051	0.781071	3	16.31	5.54557e-10	rs231477	220
ENSG00000267496	FAM215A	17	41994576	41995326	1	protein_coding	23591	FAM215A	NA	NA	1	16.31	5.54557e-10	rs231477	220
ENSG00000141349	G6PC3	17	42148103	42153709	1	protein_coding	92579	G6PC3	1.07483e-05	-0.0329476	1	15.67	1.76355e-11	rs55764662	220
ENSG00000108840	HDAC5	17	42154114	42201070	-1	protein_coding	10014	HDAC5	0.999808	-0.0806212	1	15.67	1.76355e-11	rs55764662	220
ENSG00000259207	ITGB3	17	45331212	45421658	1	protein_coding	3690	ITGB3	0.1417	-0.214709	19	10.27	2.20499e-09	rs62076461;rs7221345	221
ENSG00000259753	ITGB3	17	45331263	45421658	1	protein_coding	3690	ITGB3	NA	-0.214709	19	10.27	2.20499e-09	rs62076461;rs7221345	221
ENSG00000178852	EFCAB13	17	45400656	45518678	1	protein_coding	124989	EFCAB13	8.21992e-19	-0.190445	55	24.5	1.96856e-09	rs62076461;rs7221345;rs9989466	221
ENSG00000141279	NPEPPS	17	45600308	45700642	1	protein_coding	9520	NPEPPS	0.999906	-0.210177	120	18.74	1.92144e-10	rs9989466;rs62076461;rs7221345	221
ENSG00000108424	KPNB1	17	45726842	45762871	1	protein_coding	3837	KPNB1	0.999994	-0.517927	35	21.3	1.44622e-09	rs9989466;rs62076461;rs7221345	221
ENSG00000198933	TBKBP1	17	45771447	45789416	1	protein_coding	9755	TBKBP1	0.0383778	-1.54619	10	21.3	9.41443e-09	rs62076461;rs7221345;rs9989466	221
ENSG00000121068	TBX2	17	59477257	59486827	1	protein_coding	6909	TBX2	0.964019	NA	10	7.51	3.89372e-14	rs757608	222
ENSG00000187013	C17orf82	17	59489112	59490641	1	protein_coding	388407	C17orf82	7.35001e-05	-0.761192	14	7.51	1.68074e-14	rs757608	222
ENSG00000159640	ACE	17	61554422	61599205	1	protein_coding	1636	ACE	4.63283e-18	NA	1	1.202	0.000218786	rs55853543	223
ENSG00000264813	ACE	17	61562184	61599209	1	protein_coding	1636	ACE	NA	NA	1	1.202	0.000218786	rs55853543	223
ENSG00000173826	KCNH6	17	61600695	61626338	1	protein_coding	81033	KCNH6	3.93933e-17	0.0654961	11	9.174	0.000195793	rs55853543	223
ENSG00000136485	DCAF7	17	61627822	61671639	1	protein_coding	10238	DCAF7	0.875049	NA	25	9.174	1.57977e-09	rs55853543	223
ENSG00000136463	TACO1	17	61678231	61685725	1	protein_coding	51204	TACO1	0.357586	-0.604155	8	4.043	1.57977e-09	rs55853543;rs28485730	223
ENSG00000198909	MAP3K3	17	61699775	61773663	1	protein_coding	4215	MAP3K3	0.999527	-1.19113	88	18.21	2.11368e-10	rs28485730;rs55853543;17:61833283_CAA_C	223
ENSG00000136490	LIMD2	17	61773262	61778532	-1	protein_coding	80774	LIMD2	0.0176302	-0.569268	20	14.74	2.11368e-10	rs28485730;rs55853543;17:61833283_CAA_C	223
ENSG00000266173	STRADA	17	61780192	61819330	-1	protein_coding	92335	STRADA	0.00201539	-0.394908	57	15.66	2.11368e-10	rs28485730;rs55853543;17:61833283_CAA_C	223
ENSG00000125695	RP11-51F16.8	17	61780205	61829457	-1	protein_coding	NA	NA	NA	NA	68	15.66	2.11368e-10	rs28485730;rs55853543;17:61833283_CAA_C	223
ENSG00000108588	CCDC47	17	61822610	61853711	-1	protein_coding	57003	CCDC47	0.00258818	-0.360234	51	16.08	2.65325e-10	rs28485730;rs55853543;17:61833283_CAA_C	223
ENSG00000198231	DDX42	17	61850963	61896677	1	protein_coding	11325	DDX42	0.999996	0.659646	57	16.08	4.46579e-10	rs28485730;rs55853543;17:61833283_CAA_C	223
ENSG00000108592	FTSJ3	17	61896793	61907372	-1	protein_coding	117246	FTSJ3	0.484158	0.159055	17	17.49	5.46449e-09	17:61833283_CAA_C;rs28485730;rs55853543	223
ENSG00000087191	PSMC5	17	61904512	61909379	1	protein_coding	5705	PSMC5	0.969571	0.282105	12	17.49	5.46449e-09	17:61833283_CAA_C;rs28485730;rs55853543	223
ENSG00000108604	SMARCD2	17	61909444	61920425	-1	protein_coding	6603	SMARCD2	0.980738	NA	22	17.49	1.56297e-09	rs28485730;rs55853543;17:61833283_CAA_C	223
ENSG00000213218	CSH2	17	61949372	61951126	-1	protein_coding	1443	CSH2	0.458224	0.124763	33	8.476	1.58756e-09	17:61833283_CAA_C;rs28485730;rs55853543	223
ENSG00000136487	GH2	17	61957578	61959295	-1	protein_coding	2689	GH2	3.3859e-05	NA	49	6.505	1.21702e-09	rs28485730;rs55853543;17:61833283_CAA_C	223
ENSG00000136488	CSH1	17	61972275	61974021	-1	protein_coding	1442	CSH1	0.741139	-0.111115	35	12.32	6.78306e-12	17:61833283_CAA_C;rs28485730;rs55853543;rs2005172	223
ENSG00000204414	CSHL1	17	61986957	61996198	-1	protein_coding	1444	CSHL1	0.000458793	0.483552	25	12.32	3.57741e-14	17:61833283_CAA_C;rs28485730;rs55853543;rs2005172	223
ENSG00000259384	GH1	17	61994560	61996179	-1	protein_coding	2688	GH1	0.0174316	2.17056	16	3.076	3.57741e-14	rs2005172;17:61833283_CAA_C;rs28485730;rs55853543	223
ENSG00000007312	CD79B	17	62006100	62009714	-1	protein_coding	974	CD79B	0.950003	0.195857	28	15.39	3.57741e-14	rs2005172;rs28485730;rs55853543	223
ENSG00000007314	SCN4A	17	62015914	62050278	-1	protein_coding	6329	SCN4A	0.0104419	0.809525	16	15.39	3.42534e-13	rs28485730;rs2005172	223
ENSG00000256525	POLG2	17	62473902	62493154	-1	protein_coding	11232	POLG2	2.15964e-06	0.630506	1	0.513	4.83879e-08	rs113252144	224
ENSG00000258890	CEP95	17	62502706	62538579	1	protein_coding	90799	CEP95	9.43886e-12	0.167674	1	1.077	7.24888e-08	rs113252144	224
ENSG00000108854	SMURF2	17	62538413	62658186	-1	protein_coding	64750	SMURF2	0.99999	NA	1	1.077	7.24888e-08	rs113252144	224
ENSG00000171634	BPTF	17	65821640	65980494	1	protein_coding	2186	BPTF	1	0.115492	226	15.96	5.67388e-10	rs8079078;rs62084208	225
ENSG00000186665	C17orf58	17	65987217	65989765	-1	protein_coding	284018	C17orf58	0.0821564	0.225875	18	14.14	7.49988e-09	rs62084208;rs8079078	225
ENSG00000182481	KPNA2	17	66031635	66042958	1	protein_coding	3838	KPNA2	0.72864	-0.336633	62	12.29	1.5726e-07	rs62084208;rs8079078	225
ENSG00000108669	CYTH1	17	76670130	76778379	-1	protein_coding	9267	CYTH1	0.994541	0.18368	76	12.58	1.55338e-09	rs62075586	226
ENSG00000055483	USP36	17	76783463	76837523	-1	protein_coding	57602	USP36	0.0685527	-0.215635	48	12.58	1.55338e-09	rs62075586	226
ENSG00000101773	RBBP8	18	20378224	20606451	1	protein_coding	5932	RBBP8	0.000108379	-0.338766	82	17.8	8.04935e-12	rs72885774	227
ENSG00000134508	CABLES1	18	20714528	20840431	1	protein_coding	91768	CABLES1	0.445044	-1.36023	87	20.2	1.96842e-40	rs12966529;rs4239435;rs35699973;rs11082304;rs55981836;rs2117243;rs113949240;rs2117244;rs72874993;rs6507568	227
ENSG00000134490	TMEM241	18	20777108	21017925	-1	protein_coding	85019	TMEM241	7.76288e-05	0.555791	149	17.96	3.7647e-20	rs2117243;rs113949240;rs2117244;rs72874993;rs6507568;rs111376551;rs2117242;rs11664458;rs9967119;rs8099409;rs76233399;rs12457526;rs8098618	227
ENSG00000101782	RIOK3	18	21032787	21066567	1	protein_coding	8780	RIOK3	0.000146775	-0.732724	56	13.39	5.7479e-14	rs111376551;rs12457526;rs8098618;rs1624695;rs1893659	227
ENSG00000141452	C18orf8	18	21083473	21111746	1	protein_coding	29919	C18orf8	0.999882	NA	84	22.5	9.36485e-13	rs1624695;rs1893659	227
ENSG00000141458	NPC1	18	21086148	21166862	-1	protein_coding	4864	NPC1	0.000213375	-0.263911	140	22.5	9.36485e-13	rs1893659;rs1624695;rs76233399	227
ENSG00000154065	ANKRD29	18	21178890	21242849	-1	protein_coding	147463	ANKRD29	2.59982e-05	0.183713	3	14.45	1.49996e-06	rs1893659;rs76233399	227
ENSG00000141627	DYM	18	46570039	46987717	-1	protein_coding	54808	DYM	5.18112e-09	-0.135201	11	10.8	3.52949e-12	rs77757914	228
ENSG00000101670	LIPG	18	47087069	47119272	1	protein_coding	9388	LIPG	8.3557e-05	-0.0575627	28	24.1	6.67096e-19	rs2000813;rs8096042;rs77960347;rs77757914;rs80204526;rs4121823;rs8090363	228
ENSG00000167315	ACAA2	18	47309869	47340330	-1	protein_coding	10449	ACAA2	NA	NA	16	16.22	1.94369e-09	rs150342704	228
ENSG00000266997	RP11-886H22.1	18	47322163	47363993	-1	protein_coding	NA	NA	NA	NA	16	4.075	1.94369e-09	rs150342704;rs118112749	228
ENSG00000167306	MYO5B	18	47349183	47721463	-1	protein_coding	4645	MYO5B	5.42317e-10	0.470846	33	7.564	2.71432e-08	rs150342704;rs118112749	228
ENSG00000166603	MC4R	18	58038564	58040001	-1	protein_coding	4160	MC4R	1.53625e-05	-0.244993	36	21.7	1.59574e-13	rs773908649;rs55671090;rs1943226;rs17066842;rs78138914	229
ENSG00000099860	GADD45B	19	2476120	2478257	1	protein_coding	4616	GADD45B	0.185427	-0.920558	8	5.773	4.1169e-08	rs3783492	230
ENSG00000141905	NFIC	19	3359561	3469215	1	protein_coding	4782	NFIC	0.842499	NA	63	9.96	1.91378e-10	rs4807462;rs2345365;rs35533339;rs4806937	231
ENSG00000171105	INSR	19	7112266	7294045	-1	protein_coding	3643	INSR	0.186548	NA	22	8.804	4.96883e-08	rs2914557	232
ENSG00000167772	ANGPTL4	19	8428173	8439257	1	protein_coding	51129	ANGPTL4	9.46497e-09	NA	22	33	1.11995e-15	rs757849192;rs116843064;rs79366941;rs2967605	233
ENSG00000185236	RAB11B	19	8454865	8469318	1	protein_coding	9230	RAB11B	0.664364	-0.0923778	21	11.81	4.35141e-09	rs757849192;rs2967605	233
ENSG00000099785	MARCH2	19	8478154	8503901	1	protein_coding	51257	MARCH2	0.246993	0.0405373	7	11.81	4.35141e-09	rs2967605;rs757849192	233
ENSG00000133250	ZNF414	19	8575462	8579048	-1	protein_coding	84330	ZNF414	0.00274921	NA	2	2.01	2.58232e-10	rs113898159	233
ENSG00000142347	MYO1F	19	8585674	8642461	-1	protein_coding	4542	MYO1F	0.158022	0.141888	64	13.5	2.94688e-18	rs113898159;rs4804311;19:8596372_ACAG_A;rs73501545;rs7248239;rs4072910;rs3936234;rs117700741	233
ENSG00000142303	ADAMTS10	19	8645126	8675620	-1	protein_coding	81794	ADAMTS10	0.980346	-0.321296	22	21.5	1.24918e-20	rs4072910;rs3936234;rs117700741;rs7248239;rs11670030;rs62621197	233
ENSG00000129353	SLC44A2	19	10713133	10755235	1	protein_coding	57153	SLC44A2	0.0414646	-0.378861	10	13.38	6.56917e-07	19:10765478_CG_C	234
ENSG00000226104	AC011475.1	19	10751715	10752093	1	protein_coding	NA	NA	NA	NA	10	13.38	6.56917e-07	19:10765478_CG_C	234
ENSG00000129351	ILF3	19	10764937	10803093	1	protein_coding	3609	ILF3	0.999997	-0.897293	26	14.23	4.39873e-09	19:10765478_CG_C	234
ENSG00000213339	QTRT1	19	10812106	10824113	1	protein_coding	81890	QTRT1	0.00022325	-0.342791	3	3.341	1.23638e-06	19:10765478_CG_C	234
ENSG00000130164	LDLR	19	11200038	11244492	1	protein_coding	3949	LDLR	2.59266e-16	0.415051	51	13.85	3.22266e-10	rs10412048;rs8102912	235
ENSG00000099331	MYO9B	19	17186591	17325346	1	protein_coding	4650	MYO9B	0.999999	NA	10	7.051	2.50422e-08	rs34831515	236
ENSG00000105173	CCNE1	19	30302805	30315215	1	protein_coding	898	CCNE1	0.268927	NA	30	20.4	1.53277e-13	rs12460611;rs12461902	237
ENSG00000011590	ZBTB32	19	36195429	36207940	1	protein_coding	27033	ZBTB32	0.0162102	-0.473087	7	10.09	4.15631e-08	rs141957853	238
ENSG00000272333	KMT2B	19	36208921	36229779	1	protein_coding	9757	KMT2B	1	NA	13	15.21	4.15631e-08	rs141957853	238
ENSG00000126246	IGFLR1	19	36230058	36233354	-1	protein_coding	79713	IGFLR1	0.000164884	0.228181	8	6.694	9.72128e-08	rs141957853	238
ENSG00000267120	AD000671.6	19	36230153	36236333	-1	protein_coding	NA	NA	NA	NA	8	6.694	9.72128e-08	rs141957853	238
ENSG00000161265	U2AF1L4	19	36233365	36236346	-1	protein_coding	199746	U2AF1L4	5.80259e-07	-0.208568	6	6.694	9.72128e-08	rs141957853	238
ENSG00000205155	PSENEN	19	36236015	36237911	1	protein_coding	55851	PSENEN	0.535695	-0.448212	4	6.694	9.72128e-08	rs141957853	238
ENSG00000188223	AC002398.9	19	36236579	36245420	1	protein_coding	NA	NA	NA	NA	8	15.97	9.72128e-08	rs141957853	238
ENSG00000267796	LIN37	19	36239262	36245420	1	protein_coding	55957	LIN37	0.356935	-0.185164	8	15.97	9.72128e-08	rs141957853	238
ENSG00000004776	HSPB6	19	36245469	36248980	-1	protein_coding	126393	HSPB6	0.391249	-0.80983	6	15.97	1.30925e-07	rs141957853	238
ENSG00000167595	C19orf55	19	36249044	36261930	1	protein_coding	148137	C19orf55	5.10094e-06	NA	5	15.97	1.30925e-07	rs141957853	238
ENSG00000130202	PVRL2	19	45349432	45392485	1	protein_coding	5819	PVRL2	0.531937	-0.314456	9	15.03	9.56375e-15	rs61679753;rs283810	239
ENSG00000130204	TOMM40	19	45393826	45406946	1	protein_coding	10452	TOMM40	0.963682	NA	19	25.1	1.84063e-18	rs61679753;rs283810;rs7412;rs75627662;rs439401	239
ENSG00000130203	APOE	19	45409011	45412650	1	protein_coding	348	APOE	0.0345336	-0.237445	17	25.1	1.84063e-18	rs61679753;rs7412;rs75627662;rs439401	239
ENSG00000130208	APOC1	19	45417504	45422606	1	protein_coding	341	APOC1	0.0507383	-0.105569	27	25.1	1.84063e-18	rs7412;rs75627662;rs439401;rs114448690	239
ENSG00000224916	APOC4-APOC2	19	45445495	45452822	1	protein_coding	100533990	APOC4-APOC2	NA	NA	88	17.4	3.0233e-12	rs114448690;rs35577563;rs4803775;rs204913;rs10775543	239
ENSG00000267467	APOC4	19	45445495	45452820	1	protein_coding	346	APOC4	0.000150692	0.337274	88	17.4	3.0233e-12	rs114448690;rs35577563;rs4803775;rs204913;rs10775543	239
ENSG00000234906	APOC2	19	45449243	45452822	1	protein_coding	344	APOC2	0.0227961	0.388733	87	17.4	3.0233e-12	rs35577563;rs4803775;rs204913;rs10775543	239
ENSG00000267114	CTB-129P6.11	19	45453301	45457264	-1	protein_coding	NA	NA	NA	NA	84	17.4	3.0233e-12	rs35577563;rs4803775;rs204913;rs10775543	239
ENSG00000104853	CLPTM1	19	45457842	45496599	1	protein_coding	1209	CLPTM1	0.980483	NA	139	17.4	3.22485e-16	rs4803775;rs35577563;rs204913;rs10775543	239
ENSG00000104856	RELB	19	45504688	45541452	1	protein_coding	5971	RELB	0.973563	NA	18	16.15	3.22485e-16	rs35577563;rs10775543;rs204913;rs4803775	239
ENSG00000130751	NPAS1	19	47523077	47549033	1	protein_coding	4861	NPAS1	0.916473	NA	18	10.86	8.74154e-10	rs61599759;rs4577206	240
ENSG00000130748	TMEM160	19	47549165	47551888	-1	protein_coding	54958	TMEM160	0.654856	-0.358531	21	10.86	8.74154e-10	rs61599759;rs4577206;rs3810291	240
ENSG00000130749	ZC3H4	19	47567444	47617009	-1	protein_coding	23211	ZC3H4	1	-0.85506	56	21	1.42454e-10	rs61599759;rs3810291;rs309190	240
ENSG00000142230	SAE1	19	47616531	47713886	1	protein_coding	10055	SAE1	0.988952	-1.11521	12	21	3.99089e-09	rs3810291;rs309190	240
ENSG00000131042	LILRB2	19	54777675	54785039	-1	protein_coding	10288	LILRB2	7.82941e-06	0.971647	24	7.567	1.08856e-09	rs367070	241
ENSG00000170866	LILRA3	19	54799854	54809952	-1	protein_coding	11026	LILRA3	0.00292535	-0.0920204	29	7.461	6.51548e-10	rs367070	241
ENSG00000187116	LILRA5	19	54818353	54824409	-1	protein_coding	353514	LILRA5	4.62501e-08	1.55688	2	4.1	1.29499e-09	rs367070	241
ENSG00000088826	SMOX	20	4101627	4168394	1	protein_coding	54498	SMOX	0.837564	NA	6	13.24	2.50897e-09	rs58842569	242
ENSG00000186190	BPIFB3	20	31643230	31661434	1	protein_coding	359710	BPIFB3	1.27011e-05	-0.137626	1	5.244	NA	rs73904764	244
ENSG00000186191	BPIFB4	20	31667450	31699557	1	protein_coding	149954	BPIFB4	3.46595e-17	-0.323233	2	24.4	NA	rs73904764	244
ENSG00000131059	BPIFA3	20	31805116	31815564	1	protein_coding	128861	BPIFA3	0.00040926	-0.346291	2	4.241	NA	rs73904764	244
ENSG00000125999	BPIFB1	20	31861286	31897684	1	protein_coding	92747	BPIFB1	5.76895e-07	0.0896232	1	0.987	NA	rs73904764	244
ENSG00000101391	CDK5RAP1	20	31946645	31989367	-1	protein_coding	51654	CDK5RAP1	1.07824e-14	-0.112034	19	9.826	2.11921e-07	rs73904764;rs187449369	244
ENSG00000101400	SNTA1	20	31995761	32031698	-1	protein_coding	6640	SNTA1	0.428235	NA	41	14.59	6.33119e-08	rs73904764;rs187449369	244
ENSG00000078699	CBFA2T2	20	32077881	32237842	1	protein_coding	9139	CBFA2T2	0.999355	-3.26487	62	15.65	1.6228e-10	rs73904764;rs187449369	244
ENSG00000125967	NECAB3	20	32244893	32262269	-1	protein_coding	63941	NECAB3	0.797631	-0.322003	13	19.41	5.67368e-08	rs187449369;rs73904764	244
ENSG00000149609	C20orf144	20	32250090	32253425	1	protein_coding	128864	C20orf144	0.00309357	-0.249309	8	19.41	7.92429e-08	rs73904764;rs187449369	244
ENSG00000182584	ACTL10	20	32254304	32256331	1	protein_coding	170487	ACTL10	0.0010526	-0.560891	9	19.41	7.92429e-08	rs187449369;rs73904764	244
ENSG00000101412	E2F1	20	32263489	32274210	-1	protein_coding	1869	E2F1	0.955531	-0.324324	10	19.89	4.32728e-09	rs187449369;rs73904764	244
ENSG00000101417	PXMP4	20	32294512	32308125	-1	protein_coding	11264	PXMP4	0.604956	-0.171541	17	13.1	2.60061e-09	rs73904764;rs187449369	244
ENSG00000131061	ZNF341	20	32319463	32380075	1	protein_coding	84905	ZNF341	0.124189	-0.43624	11	16.51	6.02098e-09	rs73904764;rs187449369	244
ENSG00000101421	CHMP4B	20	32399110	32442172	1	protein_coding	128866	CHMP4B	0.881586	NA	4	10.69	NA	rs73904764	244
ENSG00000125970	RALY	20	32581452	32696114	1	protein_coding	22913	RALY	0.554574	NA	148	15.47	1.35311e-13	20:32683116_CTT_C;rs6142078;rs73904764;20:33223024_AGGAAAGT_A;rs13043392;rs79027916;rs62209647	244
ENSG00000125977	EIF2S2	20	32676104	32700138	-1	protein_coding	8894	EIF2S2	0.863603	-1.19308	58	15.47	6.46956e-13	20:32683116_CTT_C;rs6142078;rs73904764;rs13043392	244
ENSG00000101440	ASIP	20	32782375	32857150	1	protein_coding	434	ASIP	0.0696267	-0.267703	47	12.13	9.84545e-10	rs73904764;rs62209647	244
ENSG00000101444	AHCY	20	32868074	32899608	-1	protein_coding	191	AHCY	0.94407	-0.500907	35	15.98	3.9485e-16	rs73904764;20:33223024_AGGAAAGT_A;rs6142206;rs113921126	244
ENSG00000078747	ITCH	20	32951041	33099198	1	protein_coding	83737	ITCH	0.99999	-0.33627	189	15.75	8.95365e-19	rs71194631;rs6142206;rs6088520;rs61341205;rs73904764;rs62212171;rs1802241;rs6579167;rs62210588;rs62209647;rs113921126	244
ENSG00000125971	DYNLRB1	20	33104214	33128762	1	protein_coding	83658	DYNLRB1	0.842803	-0.182966	31	11.31	3.59186e-18	rs71194631;rs6142206;rs6088520;rs1802241;rs61341205;rs73904764;rs6087571;rs555262911	244
ENSG00000101460	MAP1LC3A	20	33134658	33148149	1	protein_coding	84557	MAP1LC3A	0.739732	0.0197551	38	19.61	2.01502e-18	rs71194631;rs6142206;rs6088520;rs61341205;rs555262911;rs73904764;rs62212171	244
ENSG00000101464	PIGU	20	33148346	33264910	-1	protein_coding	128869	PIGU	0.813069	-0.4371	184	19.61	4.33002e-20	rs71194631;rs6142206;rs6088520;rs555262911;rs73904764;rs62212171;rs61341205;rs62210588;rs62209647;20:33223024_AGGAAAGT_A;rs6088638;rs6579167;rs11453665;rs6087571;rs745471429;rs1802241	244
ENSG00000198646	NCOA6	20	33284722	33413452	-1	protein_coding	23054	NCOA6	0.990815	-0.852306	133	19.35	4.95455e-22	rs555262911;rs11453665;rs71194631;rs6142206;rs6088520;20:33223024_AGGAAAGT_A;rs745471429;rs113921126;rs529845813;rs73904764;rs6088638;rs62212171;rs62210588;rs62209647;rs6087571	244
ENSG00000078804	TP53INP2	20	33292094	33301243	1	protein_coding	58476	TP53INP2	0.341454	-2.2091	35	19.35	6.86945e-22	rs11453665;rs71194631;rs6142206;rs6088520;20:33223024_AGGAAAGT_A;rs555262911;rs745471429;rs113921126;rs529845813;rs73904764	244
ENSG00000131067	GGT7	20	33432523	33460663	-1	protein_coding	2686	GGT7	0.9982	-0.466161	60	16.93	2.19515e-22	rs529845813;rs555262911;rs11453665;rs745471429;rs6142206;rs73904764;rs71194631;rs113921126;rs1802241;rs62212171;rs6088638	244
ENSG00000131069	ACSS2	20	33459949	33515769	1	protein_coding	55902	ACSS2	8.97239e-11	-0.504094	95	15.12	2.64957e-21	rs529845813;rs555262911;rs62212171;rs11453665;rs745471429;rs6142206;rs73904764;rs6088638	244
ENSG00000100983	GSS	20	33516236	33543620	-1	protein_coding	2937	GSS	0.0225187	-0.727485	51	15.12	5.19725e-23	rs529845813;rs555262911;rs73904764;rs11453665;rs745471429;rs6142206;rs71194631;rs113921126;rs3761141	244
ENSG00000078814	MYH7B	20	33563206	33590240	1	protein_coding	57644	MYH7B	1.33081e-23	0.0567853	58	16.54	4.46306e-18	rs73904764;rs6060283;rs529845813;rs6087677;rs11453665;rs62210588;rs113921126	244
ENSG00000100991	TRPC4AP	20	33590207	33680674	-1	protein_coding	26133	TRPC4AP	0.999539	0.00791892	153	14.73	4.46306e-18	rs6087677;rs73904764;rs11453665;rs529845813;rs113921126;rs3761141;20:33223024_AGGAAAGT_A;rs6088638;rs62210588	244
ENSG00000088298	EDEM2	20	33703167	33865928	-1	protein_coding	55741	EDEM2	0.000137533	-0.173489	279	22.6	7.36295e-38	rs6087677;rs1802241;rs113921126;rs529845813;rs3761141;rs6060283;rs2069951;rs6060308;rs12479765;rs7280;rs2425024;rs681147;rs2425046;rs13037376;rs11696548;rs62210588;rs2425039;rs6058224;rs150487860;rs2425067	244
ENSG00000101000	PROCR	20	33759876	33765165	1	protein_coding	10544	PROCR	0.0101309	-0.393626	48	15.05	2.60091e-17	rs3761141;rs6060283;rs529845813;rs6060308;rs2069951;rs113921126	244
ENSG00000125966	MMP24	20	33814457	33864801	1	protein_coding	10893	MMP24	0.0287623	-0.485751	90	22.6	7.36295e-38	rs681147;rs2425024;rs12479765;rs7280;rs2069951;rs2425046;rs13037376;rs11696548;rs62210588;rs2425039;rs6058224;rs150487860;rs2425067;rs1802241	244
ENSG00000242372	EIF6	20	33866714	33872788	-1	protein_coding	3692	EIF6	0.781943	-0.0280084	52	22.6	7.36295e-38	rs2425046;rs681147;rs6058224;rs11696548;rs2069951;rs150487860;rs7280;rs2425039;rs2425067;rs1802241;rs12479765;rs13037376	244
ENSG00000125998	FAM83C	20	33873534	33880204	-1	protein_coding	128876	FAM83C	3.49242e-05	0.230701	51	22.6	3.68356e-49	rs6058224;rs7280;rs2425046;rs2425039;rs2425067;rs1802241;rs12479765;rs13037376;rs137874109;rs34495937;rs62210588;rs143384	244
ENSG00000101019	UQCC1	20	33890369	33999944	-1	protein_coding	55245	UQCC1	0.00485443	-0.818063	172	19.59	2.76554e-53	rs12479765;rs13037376;rs7280;rs6058224;rs137874109;rs34495937;rs62210588;rs143384;rs2425039;rs2425067;rs150487860;rs1204660	244
ENSG00000204183	GDF5OS	20	34020827	34023248	1	protein_coding	554250	GDF5OS	0.0423624	NA	20	21.2	2.90358e-65	rs34495937;rs137874109;rs34298551;rs143384;rs139252705	244
ENSG00000125965	GDF5	20	34021145	34042568	-1	protein_coding	8200	GDF5	0.923195	0.0727362	41	21.2	2.90358e-65	rs137874109;rs34495937;rs34298551;rs143384;rs139252705;rs6119609;rs58029146;rs2425039;rs2425067	244
ENSG00000126001	CEP250	20	34042985	34099804	1	protein_coding	11190	CEP250	8.25126e-17	-0.898376	103	15.49	6.62836e-28	rs6119609;rs58029146;rs2425039;rs2425067;rs531138545;rs150487860;rs139252705;rs113092336	244
ENSG00000125975	C20orf173	20	34111014	34117481	-1	protein_coding	140873	C20orf173	NA	-0.0170462	54	9.195	3.35983e-27	rs6119609;rs58029146;rs531138545;rs113092336;rs6142415;rs150487860	244
ENSG00000125991	ERGIC3	20	34129770	34145405	1	protein_coding	51614	ERGIC3	0.00385908	-0.537743	79	19.27	1.67932e-25	rs58029146;rs6119609;rs6142415;rs531138545;rs140847108;rs150487860	244
ENSG00000061656	SPAG4	20	34203814	34208971	1	protein_coding	6676	SPAG4	0.110568	-0.441954	30	35	5.15463e-20	rs6119609;rs2425083;rs6120993;rs6142415;rs6088889;rs374587283;rs113092336;rs2425067;rs62210588	244
ENSG00000214078	CPNE1	20	34213953	34252878	-1	protein_coding	8904	CPNE1	3.87095e-07	NA	77	35	3.2443e-20	rs2425083;rs374587283;rs6120993;rs2425067;rs113092336;rs62210588;rs140847108	244
ENSG00000272897	RP1-309K20.6	20	34220262	34262466	-1	protein_coding	NA	NA	NA	NA	85	35	3.07594e-20	rs2425083;rs6120993;rs113092336;rs374587283;rs62210588;rs140847108	244
ENSG00000244462	RBM12	20	34236847	34252878	-1	protein_coding	10137	RBM12	0.474674	-0.297434	42	23	3.75591e-20	rs2425083;rs113092336;rs374587283;rs6120993;rs140847108	244
ENSG00000244005	NFS1	20	34255977	34287281	-1	protein_coding	9054	NFS1	0.832121	-0.782191	60	23	3.07594e-20	rs2425083;rs113092336;rs6120993;rs374587283;rs62210588;rs531138545	244
ENSG00000125995	ROMO1	20	34287194	34288906	1	protein_coding	140823	ROMO1	0.726807	-0.303915	26	12.75	7.07919e-20	rs2425083;rs113092336;rs6120993;rs374587283;rs531138545;rs140847108	244
ENSG00000131051	RBM39	20	34291531	34330234	-1	protein_coding	9584	RBM39	0.999997	-0.857805	125	22.5	2.87412e-20	rs2425083;rs6120993;rs113092336;rs374587283;rs531138545;rs140847108	244
ENSG00000025293	PHF20	20	34359896	34538303	1	protein_coding	51230	PHF20	0.975739	-0.314776	335	17	3.82587e-20	rs113092336;rs374587283;rs2425067;rs2425083;rs7261967;rs11167285;rs6142415;rs6120993;rs531138545;rs62210588	244
ENSG00000171222	SCAND1	20	34541539	34547394	-1	protein_coding	51282	SCAND1	0.158311	-1.08008	47	12.82	3.68491e-19	rs2425083;rs11167285;rs7261967;rs113092336;rs374587283;rs531138545;rs62210588	244
ENSG00000149646	CNBD2	20	34556512	34618622	1	protein_coding	140894	CNBD2	2.29297e-07	-0.00310339	95	17.17	5.27908e-19	rs2425083;rs11167285;rs113092336;rs374587283;rs7261967;rs62210588	244
ENSG00000088367	EPB41L1	20	34679426	34820721	1	protein_coding	2036	EPB41L1	0.645386	-0.629644	72	18.35	1.81506e-19	rs2590990;rs6141600;rs11696352;rs2746089	244
ENSG00000269650	AL121895.1	20	34756461	34758180	-1	protein_coding	NA	NA	NA	NA	10	5.66	1.10179e-17	rs2590990;rs11696352	244
ENSG00000131043	AAR2	20	34824381	34858840	1	protein_coding	25980	AAR2	0.000262136	-0.626447	15	15.77	3.30983e-12	rs11696352;rs2590990;rs2746089	244
ENSG00000101353	MROH8	20	35729629	35807991	-1	protein_coding	140699	MROH8	NA	NA	44	12.67	4.84803e-08	rs6032233	245
ENSG00000118705	RPN2	20	35806813	35870022	1	protein_coding	6185	RPN2	0.0316773	-0.682714	123	14.22	3.95389e-08	rs6032233	245
ENSG00000118702	GHRH	20	35879489	35890238	-1	protein_coding	2691	GHRH	0.455313	-0.335913	4	7.455	7.43702e-08	rs6032233	245
ENSG00000101074	R3HDML	20	42965626	42979875	1	protein_coding	140902	R3HDML	0.00299617	0.542039	1	1.994	1.07813e-07	rs150224153	246
ENSG00000101076	HNF4A	20	42984340	43061485	1	protein_coding	3172	HNF4A	0.919226	-0.204329	2	22.3	3.31738e-18	rs150224153;rs1800961	246
ENSG00000064601	CTSA	20	44518783	44527459	1	protein_coding	5476	CTSA	4.23468e-05	-0.321842	2	3.336	9.57257e-20	rs2868346;rs6073966	247
ENSG00000100979	PLTP	20	44527399	44540794	-1	protein_coding	5360	PLTP	0.000142042	-0.314791	19	11.28	6.19322e-23	rs2868346;rs6073966;rs3843763	247
ENSG00000100982	PCIF1	20	44563267	44576662	1	protein_coding	63935	PCIF1	0.999962	-0.0689384	18	19.98	1.86153e-20	rs2868346;rs6073966;rs77617917;rs3746506	247
ENSG00000198026	ZNF335	20	44577292	44600833	-1	protein_coding	63925	ZNF335	0.006503	-0.437242	19	12.76	5.46904e-20	rs2868346;rs6073966;rs3746506;rs77617917;rs3843763	247
ENSG00000100985	MMP9	20	44637547	44645200	1	protein_coding	4318	MMP9	2.7877e-08	0.142851	1	3.712	2.03254e-09	rs74616372	247
ENSG00000124140	SLC12A5	20	44650356	44688784	1	protein_coding	57468	SLC12A5	0.999987	-1.07818	1	3.457	3.70292e-08	rs74616372	247
ENSG00000124198	ARFGEF2	20	47538427	47653230	1	protein_coding	10564	ARFGEF2	1	-0.733705	20	13.5	0.00254029	rs11907497	248
ENSG00000124207	CSE1L	20	47662849	47713489	1	protein_coding	1434	CSE1L	0.999982	0.526895	32	17.29	0.00202335	rs11907497	248
ENSG00000124214	STAU1	20	47729878	47804904	-1	protein_coding	6780	STAU1	0.996416	-0.305862	24	11.04	0.000167726	rs11907497	248
ENSG00000124228	DDX27	20	47835884	47860614	1	protein_coding	55661	DDX27	0.25017	-0.391785	17	20.2	8.87617e-09	rs11907497	248
ENSG00000124201	ZNFX1	20	47854483	47894963	-1	protein_coding	57169	ZNFX1	0.999981	-0.288128	29	13.63	2.46693e-07	rs11907497	248
ENSG00000258366	RTEL1	20	62289163	62328416	1	protein_coding	51750	RTEL1	0.777758	-0.00116913	2	0.984	1.6194e-08	rs62217799	250
ENSG00000026036	RTEL1-TNFRSF6B	20	62290653	62330037	1	protein_coding	100533107	RTEL1-TNFRSF6B	NA	NA	3	8.601	9.00202e-09	rs62217799	250
ENSG00000243509	TNFRSF6B	20	62328021	62330037	1	protein_coding	8771	TNFRSF6B	4.83458e-05	-0.141079	3	8.601	9.00202e-09	rs62217799	250
ENSG00000101246	ARFRP1	20	62329996	62339377	-1	protein_coding	10139	ARFRP1	0.135718	-1.17935	11	10.48	5.37131e-10	rs62217799	250
ENSG00000197114	ZGPAT	20	62338817	62367494	1	protein_coding	84619	ZGPAT	2.80186e-05	NA	54	15.54	5.37131e-10	rs62217799;rs6089970	250
ENSG00000273154	RP4-583P15.15	20	62340216	62370456	1	protein_coding	NA	NA	NA	NA	59	15.54	5.37131e-10	rs62217799;rs6089970	250
ENSG00000203896	LIME1	20	62366815	62370456	1	protein_coding	54923	LIME1	0.000332935	NA	38	15.54	2.2325e-09	rs6089970;rs62217799	250
ENSG00000273047	RP4-583P15.14	20	62369623	62371751	1	protein_coding	NA	NA	NA	NA	33	15.54	2.2325e-09	rs6089970;rs62217799	250
ENSG00000125520	SLC2A4RG	20	62371214	62374858	1	protein_coding	56731	SLC2A4RG	0.00794439	NA	35	15.54	2.2325e-09	rs6089970;rs62217799	250
ENSG00000130584	ZBTB46	20	62375019	62462597	-1	protein_coding	140685	ZBTB46	0.814437	-1.08841	34	15.54	2.2325e-09	rs6089970;rs62217799	250
ENSG00000100393	EP300	22	41487790	41576081	1	protein_coding	2033	EP300	1	NA	9	5.592	3.55198e-06	rs150478888	251
ENSG00000100395	L3MBTL2	22	41601209	41627275	1	protein_coding	83746	L3MBTL2	0.013028	-0.618259	3	12.26	6.11666e-07	rs150478888	251
ENSG00000100399	CHADL	22	41625517	41636938	-1	protein_coding	150356	CHADL	0.0808135	0.299037	4	12.26	8.65286e-08	rs150478888	251
ENSG00000100401	RANGAP1	22	41641615	41682255	-1	protein_coding	5905	RANGAP1	0.132719	-0.376522	6	12.26	2.66289e-08	rs150478888	251
ENSG00000269104	AL035681.1	22	41685388	41685686	-1	protein_coding	NA	NA	NA	NA	2	4.54	2.66289e-08	rs150478888	251
ENSG00000167074	TEF	22	41763337	41795330	1	protein_coding	7008	TEF	0.421036	0.114829	1	4.455	2.1384e-06	rs150478888	251
ENSG00000100412	ACO2	22	41865129	41924993	1	protein_coding	50	ACO2	0.454378	-0.617412	1	4.308	4.66001e-08	rs150478888	251
ENSG00000196419	XRCC6	22	42017123	42060044	1	protein_coding	2547	XRCC6	0.996856	-0.128101	2	6.981	2.21892e-07	rs150478888	251
ENSG00000100138	NHP2L1	22	42069934	42086508	-1	protein_coding	4809	NHP2L1	0.710585	0.0822262	2	6.981	2.21892e-07	rs150478888	251
ENSG00000167077	MEI1	22	42095503	42195460	1	protein_coding	150365	MEI1	1.21592e-08	0.500155	11	8.496	5.18586e-07	rs150478888	251
ENSG00000100147	CCDC134	22	42196683	42222303	1	protein_coding	79879	CCDC134	0.000741173	0.32496	11	8.496	5.18586e-07	rs150478888	251

## Sheet: 2B. m_sex-scores_genes
ensg	symbol	chr	start	end	strand	type	entrezID	HUGO	pLI	ncRVIS	posMapSNPs	posMapMaxCADD	minGwasP	IndSigSNPs	GenomicLocus
ENSG00000058453	CROCC	1	17066768	17299474	1	protein_coding	9696	CROCC	4.70613e-20	0.275113	19	14.89	8.17514e-14	rs6691985;rs4920605	1
ENSG00000117122	MFAP2	1	17300997	17307330	-1	protein_coding	4237	MFAP2	0.000124328	NA	29	14.89	5.63242e-15	rs4920605;rs6691985	1
ENSG00000159363	ATP13A2	1	17312453	17338423	-1	protein_coding	23400	ATP13A2	0.00120495	NA	44	14.73	5.63242e-15	rs4920605;rs6691985;rs9435739	1
ENSG00000117118	SDHB	1	17345217	17380665	-1	protein_coding	6390	SDHB	0.0501028	-0.588646	15	13.72	5.90957e-11	rs4920605;rs6691985;rs9435739	1
ENSG00000215906	LACTBL1	1	23279536	23291831	-1	protein_coding	646262	LACTBL1	NA	NA	3	3.946	4.1897e-08	rs35484272	2
ENSG00000227868	C1orf234	1	23337327	23342343	-1	protein_coding	729059	C1orf234	NA	0.199703	4	1.773	1.7299e-07	rs35484272	2
ENSG00000004487	KDM1A	1	23345941	23410182	1	protein_coding	23028	KDM1A	0.991028	0.241353	11	8.969	7.89181e-08	rs35484272	2
ENSG00000169641	LUZP1	1	23410516	23504301	-1	protein_coding	7798	LUZP1	0.287846	-0.967992	31	6.787	5.67455e-08	rs35484272	2
ENSG00000179546	HTR1D	1	23516993	23521222	-1	protein_coding	3352	HTR1D	0.813006	0.357859	46	13.49	1.21208e-07	rs35484272	2
ENSG00000117713	ARID1A	1	27022524	27108595	1	protein_coding	8289	ARID1A	1	NA	1	22.1	2.70614e-09	rs114165349	3
ENSG00000204160	ZDHHC18	1	27153201	27184093	1	protein_coding	84243	ZDHHC18	0.00119785	-0.617092	1	5.337	1.24126e-08	rs114165349;rs182050989	3
ENSG00000175793	SFN	1	27189633	27190947	1	protein_coding	2810	SFN	0.49089	-0.168903	1	5.337	1.24126e-08	rs114165349;rs182050989	3
ENSG00000090273	NUDC	1	27226729	27273353	1	protein_coding	10726	NUDC	0.822775	0.21879	1	0.042	3.14967e-08	rs182050989	3
ENSG00000175707	C1orf172	1	27276053	27286897	-1	protein_coding	126695	C1orf172	0.153805	-0.577042	1	0.392	2.60207e-08	rs114165349;rs182050989	3
ENSG00000253368	TRNP1	1	27320198	27327389	1	protein_coding	388610	TRNP1	NA	-0.788186	1	10.79	2.83908e-07	rs114165349;rs182050989	3
ENSG00000158246	FAM46B	1	27331511	27339327	-1	protein_coding	115572	FAM46B	0.0511899	-0.345796	1	10.79	2.83908e-07	rs114165349;rs182050989	3
ENSG00000134668	SPOCD1	1	32256023	32281652	-1	protein_coding	90853	SPOCD1	8.799e-06	0.267641	12	9.713	7.97317e-11	1:32273059_CAGAT_C	4
ENSG00000184007	PTP4A2	1	32372022	32410457	-1	protein_coding	8073	PTP4A2	0.760773	-0.33063	17	17.18	9.66693e-09	rs541978;rs652112	4
ENSG00000212673	AL136115.1	1	32379174	32380745	1	protein_coding	NA	NA	NA	NA	7	5.03	4.20609e-07	rs541978	4
ENSG00000127603	MACF1	1	39546988	39952849	1	protein_coding	23499	MACF1	1	-0.44543	299	19.78	1.23271e-16	rs72634501;rs72661940;rs6684217;1:39742825_GAA_G;rs34440965;rs58302493;rs113954314;rs72661980;rs755249;rs12402990	5
ENSG00000255103	KIAA0754	1	39876151	39882154	1	protein_coding	643314	KIAA0754	0.0210361	NA	17	14.68	2.3885e-14	rs755249;rs6684217;rs72661940;rs72634501;1:39742825_GAA_G;rs12402990;rs34440965;rs113954314	5
ENSG00000183682	BMP8A	1	39957318	39991607	1	protein_coding	353500	BMP8A	0.456963	NA	38	21	8.67999e-17	rs12402990;rs755249;rs72661940;rs710913;rs58302493	5
ENSG00000090621	PABPC4	1	40026488	40042462	-1	protein_coding	8761	PABPC4	0.992493	NA	43	20.9	8.90886e-17	rs755249;rs710913;rs12402990;rs58302493	5
ENSG00000163909	HEYL	1	40089825	40105617	-1	protein_coding	26508	HEYL	6.80881e-07	-0.347854	6	5.088	9.64275e-15	rs12402990;rs755249;rs58302493	5
ENSG00000171793	CTPS1	1	41445007	41478235	1	protein_coding	1503	CTPS1	0.932192	-0.530068	29	13.01	8.87001e-17	rs2885697;rs3157;rs3738368;rs3737775;rs475390;rs1138293	6
ENSG00000171790	SLFNL1	1	41481269	41488909	-1	protein_coding	200172	SLFNL1	0.000108969	1.55493	26	13.01	8.87001e-17	rs475390;rs3738368;rs2885697;rs3157;rs3737775;rs1138293	6
ENSG00000010803	SCMH1	1	41492872	41707826	-1	protein_coding	22955	SCMH1	0.524102	0.542349	200	20.2	1.87829e-17	rs3738368;rs2885697;rs3157;rs3737775;rs475390;rs1138293;rs570594;rs574190832	6
ENSG00000142700	DMRTA2	1	50883222	50889172	-1	protein_coding	63950	DMRTA2	NA	-1.15902	11	12.05	3.89076e-09	rs2784134;rs147647466;rs12031920	7
ENSG00000185104	FAF1	1	50905150	51425935	-1	protein_coding	11124	FAF1	0.997398	-1.14258	110	19.06	3.53836e-10	rs12031920;rs2784134;rs147647466	7
ENSG00000123080	CDKN2C	1	51426417	51440305	1	protein_coding	1031	CDKN2C	0.315707	-1.35267	8	15.85	2.33667e-08	rs147647466	7
ENSG00000172260	NEGR1	1	71861623	72748417	-1	protein_coding	257194	NEGR1	0.951349	-1.71358	10	17.85	1.32109e-10	rs2815753	8
ENSG00000154027	AK5	1	77747736	78025651	1	protein_coding	26289	AK5	0.139499	1.00096	36	17.2	1.7809e-16	rs12049202;rs34517439;rs1539738	9
ENSG00000036549	ZZZ3	1	78028101	78149104	-1	protein_coding	26009	ZZZ3	0.99973	-1.2695	9	9.121	1.74236e-09	rs1539738;rs35535570	9
ENSG00000077254	USP33	1	78161672	78225537	-1	protein_coding	23032	USP33	0.996117	-1.27963	5	11.78	2.14141e-07	rs1539738	9
ENSG00000180488	FAM73A	1	78245309	78344106	1	protein_coding	374986	FAM73A	0.000750459	-1.12138	8	9.792	2.712e-10	rs35535570;rs1539738;rs34517439	9
ENSG00000162614	NEXN	1	78354198	78409580	1	protein_coding	91624	NEXN	3.66202e-06	-0.0185124	3	1.215	2.80529e-07	rs1539738;rs34517439	9
ENSG00000162613	FUBP1	1	78409740	78444794	-1	protein_coding	8880	FUBP1	0.999973	-0.154783	3	22.7	9.14937e-21	rs34517439;rs1539738	9
ENSG00000162616	DNAJB4	1	78444859	78483648	1	protein_coding	11080	DNAJB4	0.840408	-0.733275	4	22.7	9.14937e-21	rs34517439;rs1539738	9
ENSG00000137960	GIPC2	1	78445226	78604133	1	protein_coding	54810	GIPC2	3.41555e-08	1.25032	11	22.7	9.14937e-21	rs34517439;rs1539738	9
ENSG00000159164	SV2A	1	149874870	149889434	-1	protein_coding	9900	SV2A	0.578983	-0.147003	1	8.548	1.77442e-10	rs11205303	10
ENSG00000143368	SF3B4	1	149895209	149900236	-1	protein_coding	10262	SF3B4	0.918007	-0.0547172	2	17.03	4.62537e-14	rs11205303	10
ENSG00000014914	MTMR11	1	149900543	149908791	-1	protein_coding	10903	MTMR11	7.32568e-13	-0.212043	2	17.03	4.62537e-14	rs11205303	10
ENSG00000163113	OTUD7B	1	149909705	149982625	-1	protein_coding	56957	OTUD7B	0.100123	-0.834943	2	17.03	4.62537e-14	rs11205303	10
ENSG00000160685	ZBTB7B	1	154975127	154990998	1	protein_coding	51043	ZBTB7B	0.837393	NA	5	19.01	1.49505e-09	rs76306191	11
ENSG00000163354	DCST2	1	154990996	155006257	-1	protein_coding	127579	DCST2	1.45882e-09	0.250201	8	19.01	1.34067e-10	rs76306191	11
ENSG00000163357	DCST1	1	155006300	155023406	1	protein_coding	149095	DCST1	3.88696e-15	NA	3	5.367	1.34067e-10	rs76306191	11
ENSG00000143537	ADAM15	1	155023042	155035252	1	protein_coding	8751	ADAM15	1.07719e-11	NA	1	5.367	1.71791e-10	rs76306191	11
ENSG00000197959	DNM3	1	171810621	172387606	1	protein_coding	26052	DNM3	0.028277	-0.434631	283	18.83	1.90713e-14	rs4540689;rs17361789;rs2421985;rs4394690;rs572802;rs12073395;rs111949353	12
ENSG00000135845	PIGC	1	172339329	172413230	-1	protein_coding	5279	PIGC	0.000110183	-0.675062	2	3.468	8.38271e-10	rs111949353	12
ENSG00000180999	C1orf105	1	172389828	172437971	1	protein_coding	92346	C1orf105	0.000319848	-0.148951	2	3.468	2.4764e-05	rs111949353	12
ENSG00000116183	PAPPA2	1	176432307	176814735	1	protein_coding	60676	PAPPA2	0.00125005	0.692747	21	8.921	1.02698e-09	rs1044299	13
ENSG00000152092	ASTN1	1	176826438	177134109	-1	protein_coding	460	ASTN1	0.999416	-0.346376	3	4.83	1.1102e-06	rs1044299	13
ENSG00000198756	COLGALT2	1	183898796	184006863	-1	protein_coding	23127	COLGALT2	5.01784e-07	2.24587	37	10.85	5.04378e-19	rs12128716;rs10494574;rs12134464	14
ENSG00000198860	TSEN15	1	184020811	184043346	1	protein_coding	116461	TSEN15	0.504749	-0.294366	18	21.9	1.38337e-18	rs10494574;rs12134464;rs1327144	14
ENSG00000158715	SLC45A3	1	205626979	205649587	-1	protein_coding	85414	SLC45A3	0.0368495	0.153854	10	6.656	3.10459e-08	rs823094	15
ENSG00000069275	NUCKS1	1	205681947	205719404	-1	protein_coding	64710	NUCKS1	0.979238	-0.744723	31	22.8	7.67517e-11	rs823094;rs3747973	15
ENSG00000268313	AC119673.1	1	205682497	205684153	1	protein_coding	NA	NA	NA	NA	15	15.74	7.67517e-11	rs823094;rs3747973	15
ENSG00000117280	RAB7L1	1	205737114	205744588	-1	protein_coding	8934	RAB7L1	0.790355	2.6528	9	9.753	2.00143e-09	rs3747973;rs823094	15
ENSG00000133065	SLC41A1	1	205758221	205782876	-1	protein_coding	254428	SLC41A1	0.705784	-0.91464	8	9.924	7.1106e-09	rs3747973;rs823094	15
ENSG00000162877	PM20D1	1	205797150	205819260	-1	protein_coding	148811	PM20D1	1.2677e-09	-0.420392	2	1.427	1.02272e-08	rs823094	15
ENSG00000092969	TGFB2	1	218519577	218617961	1	protein_coding	7042	TGFB2	0.989116	0.25587	82	16.54	1.64336e-17	rs10482771;rs2798631;rs12048049	16
ENSG00000228208	C1orf143	1	218683438	218699320	1	protein_coding	440714	C1orf143	NA	NA	11	11.47	4.44835e-08	rs10482771;rs2798631	16
ENSG00000163050	ADCK3	1	227085237	227175246	1	protein_coding	56997	ADCK3	1.235e-05	0.831024	12	6.897	1.35888e-07	rs35672262	18
ENSG00000143776	CDC42BPA	1	227177566	227506175	-1	protein_coding	8476	CDC42BPA	0.99992	1.28437	125	15.41	6.94269e-09	rs35672262	18
ENSG00000181450	ZNF678	1	227751244	227865144	1	protein_coding	339500	ZNF678	4.66547e-07	NA	69	12.52	5.72586e-09	rs10916174	18
ENSG00000143740	SNAP47	1	227916240	227968927	1	protein_coding	116841	SNAP47	0.000304823	NA	4	16.07	6.2394e-09	rs10916174	18
ENSG00000081692	JMJD4	1	227918126	227923112	-1	protein_coding	65094	JMJD4	1.86971e-07	-0.275799	2	16.07	7.1578e-09	rs10916174	18
ENSG00000143641	GALNT2	1	230193536	230417870	1	protein_coding	2590	GALNT2	0.881986	4.22366	132	16.68	2.48663e-15	rs6686680;rs910502;rs11122449;rs2281718;rs627108	19
ENSG00000151353	TMEM18	2	667335	677439	-1	protein_coding	129787	TMEM18	0.0536351	-0.434029	1	1.976	3.36111e-08	rs7574085	20
ENSG00000183891	TTC32	2	20096404	20101747	-1	protein_coding	130502	TTC32	0.0898979	0.0906132	2	2.919	NA	rs52826764	21
ENSG00000118965	WDR35	2	20110021	20189892	-1	protein_coding	57539	WDR35	2.64838e-16	0.0684673	3	2.919	9.09681e-10	rs52826764	21
ENSG00000132031	MATN3	2	20191872	20212455	-1	protein_coding	4148	MATN3	1.61181e-06	-0.325743	6	32	2.1063e-10	rs52826764;rs55920955	21
ENSG00000068697	LAPTM4A	2	20232411	20251789	-1	protein_coding	9741	LAPTM4A	0.503802	0.0942831	17	10.91	3.78261e-08	rs55920955	21
ENSG00000084674	APOB	2	21224301	21266945	-1	protein_coding	338	APOB	5.49085e-16	-0.346892	8	24.9	4.77925e-15	rs676210	22
ENSG00000119771	KLHL29	2	23608088	23931481	1	protein_coding	114818	KLHL29	NA	-0.399832	108	18.54	1.09011e-12	rs12617532;rs7567043;rs12233033;rs7588944;rs148415292	23
ENSG00000119778	ATAD2B	2	23971534	24149984	-1	protein_coding	54454	ATAD2B	0.999999	-1.21432	195	13.76	4.37455e-09	rs7567043;rs148415292	23
ENSG00000173960	UBXN2A	2	24150155	24227779	1	protein_coding	165324	UBXN2A	0.000588703	1.80835	90	16.45	3.1315e-08	rs7567043;rs148415292	23
ENSG00000205639	MFSD2B	2	24232951	24286191	1	protein_coding	388931	MFSD2B	1.76078e-07	NA	13	16.45	5.80789e-08	rs7567043;rs148415292;rs12233033	23
ENSG00000163026	C2orf44	2	24252210	24272445	-1	protein_coding	80304	C2orf44	0.00144135	-0.476207	7	11.39	6.1368e-06	rs12233033;rs148415292	23
ENSG00000084710	EFR3B	2	25264999	25378243	1	protein_coding	22979	EFR3B	NA	-0.492151	19	6.942	2.67436e-09	rs113953597;rs762137981	24
ENSG00000115138	POMC	2	25383722	25391772	-1	protein_coding	5443	POMC	0.000689013	-0.589633	20	14.64	4.33523e-11	rs762137981;rs113953597	24
ENSG00000119772	DNMT3A	2	25455845	25565459	-1	protein_coding	1788	DNMT3A	7.72788e-45	-0.66862	31	14.24	8.9622e-14	rs113953597;rs762137981;rs1369703	24
ENSG00000049323	LTBP1	2	33172039	33624576	1	protein_coding	4052	LTBP1	0.526235	1.16189	10	19.15	4.7239e-11	rs116713089;rs1545552	25
ENSG00000150938	CRIM1	2	36583069	36778278	1	protein_coding	51232	CRIM1	0.977883	-0.413786	51	20.1	1.59493e-09	rs10189344	26
ENSG00000217075	AC007401.2	2	36758948	36779411	-1	protein_coding	NA	NA	NA	NA	42	20.1	1.59493e-09	rs10189344	26
ENSG00000171055	FEZ2	2	36778570	36873230	-1	protein_coding	9637	FEZ2	3.5916e-05	-0.622262	94	20.1	1.59493e-09	rs10189344	26
ENSG00000163171	CDC42EP3	2	37869032	37965611	-1	protein_coding	10602	CDC42EP3	0.275699	0.920258	3	8.032	3.74732e-08	rs17511102	27
ENSG00000115380	EFEMP1	2	56093102	56151274	-1	protein_coding	2202	EFEMP1	0.999786	1.00184	54	20.6	4.81693e-27	rs1367228;rs576962480;rs11125608;rs17278665;rs76032374;rs59985551;rs1864457;rs7574127;rs9753383;rs11125609;rs779074208;rs3791663;rs78444492	28
ENSG00000198380	GFPT1	2	69546905	69614382	-1	protein_coding	2673	GFPT1	0.974568	-0.0574197	36	12.91	3.73696e-08	2:69712867_CT_C	30
ENSG00000169599	NFU1	2	69622882	69664760	-1	protein_coding	27247	NFU1	0.000687751	0.116834	39	14.09	4.13629e-08	2:69712867_CT_C	30
ENSG00000115977	AAK1	2	69688532	69901481	-1	protein_coding	22848	AAK1	0.99932	0.0059599	20	15.47	1.25422e-09	2:69712867_CT_C	30
ENSG00000075292	ZNF638	2	71503691	71662199	1	protein_coding	27332	ZNF638	0.99996	-0.442055	84	22.1	6.39363e-11	rs11126331;rs17743415	31
ENSG00000135636	DYSF	2	71680852	71913898	1	protein_coding	8291	DYSF	1.00255e-15	0.998737	5	5.978	7.92796e-11	rs11126331;rs17743415	31
ENSG00000231672	DIRC3	2	218148742	218621316	-1	protein_coding	729582	DIRC3	NA	NA	72	16.29	1.18363e-08	rs10804260	32
ENSG00000163273	NPPC	2	232786530	232791113	-1	protein_coding	4880	NPPC	0.323065	-0.345565	1	16.69	7.15745e-05	rs13020779	34
ENSG00000144535	DIS3L2	2	232825955	233209060	1	protein_coding	129563	DIS3L2	0.863517	-0.678263	211	21.3	4.90705e-13	rs2853362;rs78198962;2:233115047_AT_A;rs2853360;rs13020779	34
ENSG00000115677	HDLBP	2	242166679	242256476	-1	protein_coding	3069	HDLBP	0.999998	-0.451977	1	8.832	4.10391e-08	rs1134941	35
ENSG00000168385	SEPT2	2	242254515	242293442	1	protein_coding	4735	SEPT2	0.866555	0.618252	1	8.832	4.10391e-08	rs1134941	35
ENSG00000006607	FARP2	2	242295658	242434256	1	protein_coding	9855	FARP2	1.97537e-20	NA	34	8.137	3.41121e-07	rs1134941	35
ENSG00000115694	STK25	2	242432089	242449145	-1	protein_coding	10494	STK25	0.0452671	-0.791689	14	8.137	6.28842e-07	rs1134941	35
ENSG00000176720	BOK	2	242498136	242513546	1	protein_coding	666	BOK	0.318892	0.596807	28	15.8	5.19404e-10	rs77278412;rs13423154	35
ENSG00000168036	CTNNB1	3	41236328	41301587	1	protein_coding	1499	CTNNB1	0.999813	0.417285	70	18.14	1.00227e-09	rs11707955;rs56257760	36
ENSG00000168038	ULK4	3	41288090	42003922	-1	protein_coding	54986	ULK4	1.68589e-23	0.594897	97	16.79	1.00227e-09	rs11707955;rs56257760	36
ENSG00000164054	SHISA5	3	48509197	48542259	-1	protein_coding	51246	SHISA5	9.94272e-08	-0.44203	1	1.068	0.000206317	rs1264194	37
ENSG00000114268	PFKFB4	3	48555117	48599448	-1	protein_coding	5210	PFKFB4	0.000321134	-0.13132	1	5.493	2.04389e-06	rs1264194	37
ENSG00000114270	COL7A1	3	48601506	48632700	-1	protein_coding	1294	COL7A1	2.10611e-18	NA	1	0.031	3.17141e-08	rs1264194	37
ENSG00000008300	CELSR3	3	48673902	48700348	-1	protein_coding	1951	CELSR3	0.999656	-0.878908	1	8.326	1.29203e-05	rs114353727	37
ENSG00000213672	NCKIPSD	3	48701364	48723797	-1	protein_coding	51517	NCKIPSD	0.00713136	-0.551018	2	8.326	7.75272e-07	rs114353727	37
ENSG00000068745	IP6K2	3	48725436	48777786	-1	protein_coding	51447	IP6K2	0.989458	-0.392799	1	5.47	7.75272e-07	rs114353727	37
ENSG00000114302	PRKAR2A	3	48782030	48885279	-1	protein_coding	5576	PRKAR2A	0.983251	-2.8684	4	7.25	1.81563e-07	rs114353727	37
ENSG00000178537	SLC25A20	3	48894369	48936426	-1	protein_coding	788	SLC25A20	2.04567e-07	-0.773546	2	9.632	4.12669e-07	rs114353727	37
ENSG00000221883	ARIH2OS	3	48955221	48956818	-1	protein_coding	646450	ARIH2OS	0.437613	-0.628346	1	0.1	3.90265e-07	rs114353727	37
ENSG00000177479	ARIH2	3	48956254	49023815	1	protein_coding	10425	ARIH2	0.987412	-1.69992	3	9.491	3.52523e-07	rs114353727	37
ENSG00000178035	IMPDH2	3	49061758	49066841	-1	protein_coding	3615	IMPDH2	0.00135317	-0.509343	1	6.948	1.54021e-05	rs114353727	37
ENSG00000198218	QRICH1	3	49067140	49131796	-1	protein_coding	54870	QRICH1	0.99607	-0.279294	4	8.588	4.59254e-08	rs114353727	37
ENSG00000172053	QARS	3	49133365	49142553	-1	protein_coding	5859	QARS	8.7897e-08	-0.634756	2	1.502	1.26624e-06	rs114353727	37
ENSG00000172046	USP19	3	49145479	49158371	-1	protein_coding	10869	USP19	0.999992	-0.429633	1	32	4.05582e-07	rs114353727	37
ENSG00000172037	LAMB2	3	49158547	49170551	-1	protein_coding	3913	LAMB2	7.45007e-11	-0.451082	1	32	4.05582e-07	rs114353727	37
ENSG00000177352	CCDC71	3	49199968	49203754	-1	protein_coding	64925	CCDC71	0.0169896	NA	1	2.293	4.06409e-07	rs114353727	37
ENSG00000188315	C3orf62	3	49306035	49315342	-1	protein_coding	375341	C3orf62	0.00712466	-1.95031	1	4.547	3.27312e-07	rs114353727	37
ENSG00000114316	USP4	3	49315264	49378145	-1	protein_coding	7375	USP4	6.20194e-07	NA	2	4.547	1.09088e-07	rs114353727	37
ENSG00000145022	TCTA	3	49449639	49453908	1	protein_coding	6988	TCTA	0.0132648	-0.595941	1	14.57	2.28992e-07	rs114353727	37
ENSG00000145020	AMT	3	49454211	49460186	-1	protein_coding	275	AMT	0.000569475	-0.0226371	1	14.57	2.28992e-07	rs114353727	37
ENSG00000145029	NICN1	3	49460379	49466759	-1	protein_coding	84276	NICN1	0.257246	-1.08729	1	14.57	2.28992e-07	rs114353727	37
ENSG00000173402	DAG1	3	49506146	49573048	1	protein_coding	1605	DAG1	0.940922	-0.838742	2	2.802	1.92238e-07	rs73074893;rs114353727	37
ENSG00000164061	BSN	3	49591922	49708978	1	protein_coding	8927	BSN	1	-1.28511	4	18.93	4.11058e-08	rs73074893;rs1317571	37
ENSG00000164062	APEH	3	49711435	49721396	1	protein_coding	327	APEH	0.0132157	-0.271805	1	18.93	8.50313e-08	rs1317571	37
ENSG00000176095	IP6K1	3	49761727	49823975	-1	protein_coding	9807	IP6K1	0.23518	-2.10343	1	0.088	6.41936e-08	rs73074893	37
[truncated: 982 more rows]

## Sheet: 2C. f_sum-scores_genes
ensg	symbol	chr	start	end	strand	type	entrezID	HUGO	pLI	ncRVIS	posMapSNPs	posMapMaxCADD	minGwasP	IndSigSNPs	GenomicLocus
[truncated: 317 more rows]

[truncated: 11 more sheets: 2D. m_sum-scores_genes, 3A. GENE2FUNC F-sexscores, 3B. GENE2FUNC M-sexscores, 3C. GENE2FUNC F-sumscores, 3D. GENE2FUNC M-sumscores, 4A. F-dom sex-scores, 4B. M-dom sex-scores, 4C. F-dom sum-scores, 4D. M-dom sum-scores, 5. Dominant genes, 6. Summary statistics]
